# Supplementary material for: Sustainability indicators for salmon aquaculture
Source: Data Brief. 2018 Jul 27;20:20–9. doi: 10.1016/j.dib.2018.07.043 (PMC6083007; doi:10.1016/j.dib.2018.07.043)
Supplement: Supplementary file 2 — Supplementary material [file mmc2.xls]

## Sheet: Final extract to caspio WOSv2-0
Topic/Sub-domain	Domain	Certification Scheme	Standard	Indicator number	Indicator	Version	Requirement (when not specified in indicator)	Link
Abiotic Effects	Environment	Aquaculture Stewardship Council (ASC)	Salmon Standard	1.1.4	Presence of documents demonstrating compliance with regulations and permits concerning water quality impacts	v1.0		https://www.asc-aqua.org/what-we-do/our-standards/farm-standards/the-salmon-standard/
Abiotic Effects	Environment	Aquaculture Stewardship Council (ASC)	Salmon Standard	2.1.1	Redox potential or sulphide levels in sediment outside of the Allowable Zone of Effect (AZE), following the sampling methodology outlined in Appendix I-1	v1.0	Redox potential > 0 millivolts (mV) OR Sulphide ≤ 1,500 microMoles / l	https://www.asc-aqua.org/what-we-do/our-standards/farm-standards/the-salmon-standard/
Abiotic Effects	Environment	Aquaculture Stewardship Council (ASC)	Salmon Standard	2.1.2	Faunal index score indicating good to high ecological quality in sediment outside the AZE, following the sampling methodology outlined in Appendix I-1	v1.0	AZTI Marine Biotic Index (AMBI) score ≤ 3.3, or Shannon-Wiener Index score > 3, or Benthic Quality Index (BQI) score ≥ 15, or Infaunal Trophic Index (ITI) score ≥ 25	https://www.asc-aqua.org/what-we-do/our-standards/farm-standards/the-salmon-standard/
Abiotic Effects	Environment	Aquaculture Stewardship Council (ASC)	Salmon Standard	2.1.3	Number of macrofaunal taxa in the sediment within the AZE, following the sampling methodology outlined in Appendix I-1	v1.0	≥ 2 highly abundant taxa that are not pollution indicator species	https://www.asc-aqua.org/what-we-do/our-standards/farm-standards/the-salmon-standard/
Abiotic Effects	Environment	Aquaculture Stewardship Council (ASC)	Salmon Standard	2.1.4	Definition of a site-specific AZE based on a robust and credible modeling system	v1.0		https://www.asc-aqua.org/what-we-do/our-standards/farm-standards/the-salmon-standard/
Abiotic Effects	Environment	Aquaculture Stewardship Council (ASC)	Salmon Standard	2.2.1	Weekly average percent saturation of dissolved oxygen (DO) on farm, calculated following methodology in Appendix I-4	v1.0	≥ 70%	https://www.asc-aqua.org/what-we-do/our-standards/farm-standards/the-salmon-standard/
Abiotic Effects	Environment	Aquaculture Stewardship Council (ASC)	Salmon Standard	2.2.2	Maximum percentage of weekly samples from 2.2.1 that fall under 2 mg/liter DO	v1.0	0.05	https://www.asc-aqua.org/what-we-do/our-standards/farm-standards/the-salmon-standard/
Abiotic Effects	Environment	Aquaculture Stewardship Council (ASC)	Salmon Standard	2.2.3	For jurisdictions that have national or regional coastal water quality targets, demonstration through third-party analysis that the farm is in an area recently classified as having “good” or “very good” water quality	v1.0		https://www.asc-aqua.org/what-we-do/our-standards/farm-standards/the-salmon-standard/
Abiotic Effects	Environment	Aquaculture Stewardship Council (ASC)	Salmon Standard	2.2.4	For jurisdictions without national or regional coastal water quality targets, evidence of weekly monitoring of nitrogen and phosphorous levels on farm and at a reference site, following methodology in Appendix I-5	v1.0		https://www.asc-aqua.org/what-we-do/our-standards/farm-standards/the-salmon-standard/
Abiotic Effects	Environment	Aquaculture Stewardship Council (ASC)	Salmon Standard	2.2.5	Demonstration of calculation of biochemical oxygen demand (BOD) of the farm on a production cycle basis	v1.0		https://www.asc-aqua.org/what-we-do/our-standards/farm-standards/the-salmon-standard/
Abiotic Effects	Environment	Aquaculture Stewardship Council (ASC)	Salmon Standard	2.3.1	Percentage of fines in the feed at point of entry to the farm (calculated following methodology in Appendix I-2)	v1.0	< 1% by weight of the feed	https://www.asc-aqua.org/what-we-do/our-standards/farm-standards/the-salmon-standard/
Abiotic Effects	Environment	Aquaculture Stewardship Council (ASC)	Salmon Standard	4.7.1	For farms that use copper-treated nets, evidence that nets are not cleaned or treated in situ in the marine environment	v1.0		https://www.asc-aqua.org/what-we-do/our-standards/farm-standards/the-salmon-standard/
Abiotic Effects	Environment	Aquaculture Stewardship Council (ASC)	Salmon Standard	4.7.2	For any farm that cleans nets at on-land sites, evidence that net-cleaning sites have effluent treatment	v1.0		https://www.asc-aqua.org/what-we-do/our-standards/farm-standards/the-salmon-standard/
Abiotic Effects	Environment	Aquaculture Stewardship Council (ASC)	Salmon Standard	4.7.3	For farms that use copper nets or copper-treated nets, evidence of testing for copper level in the sediment outside of the AZE, following methodology in Appendix I-1	v1.0		https://www.asc-aqua.org/what-we-do/our-standards/farm-standards/the-salmon-standard/
Abiotic Effects	Environment	Aquaculture Stewardship Council (ASC)	Salmon Standard	4.7.4	Evidence that copper levels are < 34 mg Cu/kg dry sediment weight OR in instances where the Cu in the sediment exceeds 34 mg Cu/kg dry sediment weight, demonstration that the Cu concentration falls within the range of background concentrations as measured at three reference sites in the water body	v1.0		https://www.asc-aqua.org/what-we-do/our-standards/farm-standards/the-salmon-standard/
Abiotic Effects	Environment	Aquaculture Stewardship Council (ASC)	Salmon Standard	4.7.5	Evidence that the type of biocides used in net antifouling are approved according to legislation in the European Union, or the United States, or Australia	v1.0		https://www.asc-aqua.org/what-we-do/our-standards/farm-standards/the-salmon-standard/
Abiotic Effects	Environment	Aquaculture Stewardship Council (ASC)	Salmon Standard	8.26	Evidence that carrying capacity (assimilative capacity) of the freshwater body has been established by a reliable entity within the past five years, and total biomass in the water body is within the limits established by that study (see Appendix VIII-5 for minimum requirements)	v1.0		https://www.asc-aqua.org/what-we-do/our-standards/farm-standards/the-salmon-standard/
Abiotic Effects	Environment	Aquaculture Stewardship Council (ASC)	Salmon Standard	8.27	Maximum baseline total phosphorus concentration of the water body (see Appendix VIII-6)	v1.0	≤ 20 μg/l	https://www.asc-aqua.org/what-we-do/our-standards/farm-standards/the-salmon-standard/
Abiotic Effects	Environment	Aquaculture Stewardship Council (ASC)	Salmon Standard	8.28	Minimum percent oxygen saturation of water 50 centimeters above bottom sediment (at all oxygen monitoring locations described in Appendix VIII-6)	v1.0	≥ 50%	https://www.asc-aqua.org/what-we-do/our-standards/farm-standards/the-salmon-standard/
Abiotic Effects	Environment	Aquaculture Stewardship Council (ASC)	Salmon Standard	8.29	Trophic status classification of water body remains unchanged from baseline (see Appendix VIII-7)	v1.0		https://www.asc-aqua.org/what-we-do/our-standards/farm-standards/the-salmon-standard/
Abiotic Effects	Environment	Aquaculture Stewardship Council (ASC)	Salmon Standard	8.30	Maximum allowed increase in total phosphorus concentration in lake from baseline (see Appendix VIII-7)	v1.0	0.25	https://www.asc-aqua.org/what-we-do/our-standards/farm-standards/the-salmon-standard/
Abiotic Effects	Environment	Aquaculture Stewardship Council (ASC)	Salmon Standard	8.31	Allowance for use of aeration systems or other technological means to increase oxygen levels in the water body	v1.0	None	https://www.asc-aqua.org/what-we-do/our-standards/farm-standards/the-salmon-standard/
Abiotic Effects	Environment	Aquaculture Stewardship Council (ASC)	Salmon Standard	8.32	Water quality monitoring matrix completed and submitted to ASC (see Appendix VIII-2)	v1.0		https://www.asc-aqua.org/what-we-do/our-standards/farm-standards/the-salmon-standard/
Abiotic Effects	Environment	Aquaculture Stewardship Council (ASC)	Salmon Standard	8.33	Minimum oxygen saturation in the outflow (methodology in Appendix VIII-2)	v1.0	0.6	https://www.asc-aqua.org/what-we-do/our-standards/farm-standards/the-salmon-standard/
Abiotic Effects	Environment	Aquaculture Stewardship Council (ASC)	Salmon Standard	8.34	Macro-invertebrate surveys downstream from the farm’s effluent discharge demonstrate benthic health that is similar or better than surveys upstream from the discharge (methodology in Appendix VIII-3)	v1.0		https://www.asc-aqua.org/what-we-do/our-standards/farm-standards/the-salmon-standard/
Abiotic Effects	Environment	Aquaculture Stewardship Council (ASC)	Salmon Standard	8.4	Maximum total amount of phosphorus released into the environment per metric ton (mt) of fish produced over a 12-month period (see Appendix VIII-1)	v1.0	5 kg/mt of fish produced over a 12-month period; within three years of publication of the ASC Salmon Standard, 4 kg/mt of fish produced over a 12-month period	https://www.asc-aqua.org/what-we-do/our-standards/farm-standards/the-salmon-standard/
Accountability & Enforcement	Governance	Aquaculture Stewardship Council (ASC)	Salmon Standard	1.1.1	Presence of documents demonstrating compliance with local and national regulations and requirements on land and water use	v1.0		https://www.asc-aqua.org/what-we-do/our-standards/farm-standards/the-salmon-standard/
Accountability & Enforcement	Governance	Aquaculture Stewardship Council (ASC)	Salmon Standard	1.1.2	Presence of documents demonstrating compliance with all tax laws	v1.0		https://www.asc-aqua.org/what-we-do/our-standards/farm-standards/the-salmon-standard/
Accountability & Enforcement	Governance	Aquaculture Stewardship Council (ASC)	Salmon Standard	1.1.3	Presence of documents demonstrating compliance with all relevant national and local labor laws and regulations	v1.0		https://www.asc-aqua.org/what-we-do/our-standards/farm-standards/the-salmon-standard/
Accountability & Enforcement	Governance	Aquaculture Stewardship Council (ASC)	Salmon Standard	1.1.4	Presence of documents demonstrating compliance with regulations and permits concerning water quality impacts	v1.0		https://www.asc-aqua.org/what-we-do/our-standards/farm-standards/the-salmon-standard/
Accountability & Enforcement	Governance	Aquaculture Stewardship Council (ASC)	Salmon Standard	4.4.1	Presence and evidence of a responsible sourcing policy for the feed manufacturer for feed ingredients that comply with recognized crop moratoriums and local laws	v1.0		https://www.asc-aqua.org/what-we-do/our-standards/farm-standards/the-salmon-standard/
Accountability & Enforcement	Governance	Aquaculture Stewardship Council (ASC)	Salmon Standard	4.7.5	Evidence that the type of biocides used in net antifouling are approved according to legislation in the European Union, or the United States, or Australia	v1.0		https://www.asc-aqua.org/what-we-do/our-standards/farm-standards/the-salmon-standard/
Accountability & Enforcement	Governance	Aquaculture Stewardship Council (ASC)	Salmon Standard	5.4.2	Evidence that if the farm suspects an unidentifiable transmissible agent, or if the farm experiences unexplained increased mortality, the farm has: 1. Reported the issue to the ABM and to the appropriate regulatory authority 2. Increased monitoring and surveillance on the farm and within the ABM 3. Promptly made findings publicly available	v1.0		https://www.asc-aqua.org/what-we-do/our-standards/farm-standards/the-salmon-standard/
Accountability & Enforcement	Governance	Aquaculture Stewardship Council (ASC)	Salmon Standard	6.12.1	Demonstration of company-level policies in line with the requirements under 6.1 to 6.11 above	v1.0		https://www.asc-aqua.org/what-we-do/our-standards/farm-standards/the-salmon-standard/
Accountability & Enforcement	Governance	Aquaculture Stewardship Council (ASC)	Salmon Standard	6.5.4	Evidence that all health- and safety-related accidents and violations are recorded and corrective actions are taken when necessary	v1.0		https://www.asc-aqua.org/what-we-do/our-standards/farm-standards/the-salmon-standard/
Accountability & Enforcement	Governance	Aquaculture Stewardship Council (ASC)	Salmon Standard	6.5.5	Evidence of employer responsibility and/or proof of insurance (accident or injury) for 100% of worker costs in a job-related accident or injury when not covered under national law	v1.0		https://www.asc-aqua.org/what-we-do/our-standards/farm-standards/the-salmon-standard/
Accountability & Enforcement	Governance	Aquaculture Stewardship Council (ASC)	Salmon Standard	7.2.1	Evidence that indigenous groups were consulted as required by relevant local and/or national laws and regulations	v1.0		https://www.asc-aqua.org/what-we-do/our-standards/farm-standards/the-salmon-standard/
Accountability & Enforcement	Governance	Aquaculture Stewardship Council (ASC)	Salmon Standard	8.1	Compliance with local and national regulations on water use and discharge, specifically providing permits related to water quality	v1.0		https://www.asc-aqua.org/what-we-do/our-standards/farm-standards/the-salmon-standard/
Accountability & Enforcement	Governance	Aquaculture Stewardship Council (ASC)	Salmon Standard	8.2	Compliance with labor laws and regulations	v1.0		https://www.asc-aqua.org/what-we-do/our-standards/farm-standards/the-salmon-standard/
Accountability & Enforcement	Governance	Aquaculture Stewardship Council (ASC)	Salmon Standard	8.22	Where relevant, evidence that indigenous groups were consulted as required by relevant local and/or national laws and regulations	v1.0		https://www.asc-aqua.org/what-we-do/our-standards/farm-standards/the-salmon-standard/
Biotic Effects	Environment	Aquaculture Stewardship Council (ASC)	Salmon Standard	2.4.1	Evidence of an assessment of the farm’s potential impacts on biodiversity and nearby ecosystems that contains at a minimum the components outlined in Appendix I-3	v1.0		https://www.asc-aqua.org/what-we-do/our-standards/farm-standards/the-salmon-standard/
Biotic Effects	Environment	Aquaculture Stewardship Council (ASC)	Salmon Standard	2.4.2	Allowance for the farm to be sited in a protected area or High Conservation Value Areas (HCVAs)	v1.0	None	https://www.asc-aqua.org/what-we-do/our-standards/farm-standards/the-salmon-standard/
Biotic Effects	Environment	Aquaculture Stewardship Council (ASC)	Salmon Standard	2.5.1	Number of days in the production cycle when acoustic deterrent devices (ADDs) or acoustic harassment devices (AHDs) were used	v1.0	0, within three years of the date of publication of the ASC Salmon Standard	https://www.asc-aqua.org/what-we-do/our-standards/farm-standards/the-salmon-standard/
Biotic Effects	Environment	Aquaculture Stewardship Council (ASC)	Salmon Standard	2.5.2	Prior to the achievement of 2.5.1, if ADDs or AHDs are used, maximum percentage of days in the production cycle that the devices are operational	v1.0	≤ 40%	https://www.asc-aqua.org/what-we-do/our-standards/farm-standards/the-salmon-standard/
Biotic Effects	Environment	Aquaculture Stewardship Council (ASC)	Salmon Standard	2.5.3	Number of mortalities of endangered or redlisted marine mammals or birds on the farm	v1.0	0	https://www.asc-aqua.org/what-we-do/our-standards/farm-standards/the-salmon-standard/
Biotic Effects	Environment	Aquaculture Stewardship Council (ASC)	Salmon Standard	2.5.4	Evidence that the following steps were taken prior to lethal action33 against a predator: 1. All other avenues were pursued prior to using lethal action 2. Approval was given from a senior manager above the farm manager 3. Explicit permission was granted to take lethal action against the specific animal from the relevant regulatory authority	v1.0		https://www.asc-aqua.org/what-we-do/our-standards/farm-standards/the-salmon-standard/
Biotic Effects	Environment	Aquaculture Stewardship Council (ASC)	Salmon Standard	2.5.5	Evidence that information about any lethal incidents on the farm has been made easily publicly available	v1.0		https://www.asc-aqua.org/what-we-do/our-standards/farm-standards/the-salmon-standard/
Biotic Effects	Environment	Aquaculture Stewardship Council (ASC)	Salmon Standard	2.5.6	Maximum number of lethal incidents on the farm over the prior two years	v1.0	< 9 lethal incidents, with no more than two of the incidents being marine mammals	https://www.asc-aqua.org/what-we-do/our-standards/farm-standards/the-salmon-standard/
Biotic Effects	Environment	Aquaculture Stewardship Council (ASC)	Salmon Standard	2.5.7	In the event of a lethal incident, evidence that an assessment of the risk of lethal incident(s) has been undertaken and demonstration of concrete steps taken by the farm to reduce the risk of future incidences	v1.0		https://www.asc-aqua.org/what-we-do/our-standards/farm-standards/the-salmon-standard/
Biotic Effects	Environment	Aquaculture Stewardship Council (ASC)	Salmon Standard	3.1.2	A demonstrated commitment to collaborate with NGOs, academics and governments on areas of mutually agreed research to measure possible impacts on wild stocks	v1.0		https://www.asc-aqua.org/what-we-do/our-standards/farm-standards/the-salmon-standard/
Biotic Effects	Environment	Aquaculture Stewardship Council (ASC)	Salmon Standard	3.1.5	In areas with wild salmonids, evidence of data and the farm’s understanding of that data, around salmonid migration routes, migration timing and stock productivity in major waterways within 50 kilometers of the farm	v1.0		https://www.asc-aqua.org/what-we-do/our-standards/farm-standards/the-salmon-standard/
Biotic Effects	Environment	Aquaculture Stewardship Council (ASC)	Salmon Standard	3.1.6	In areas of wild salmonids, monitoring of sea lice levels on wild out-migrating salmon juveniles or on coastal sea trout or Artic char, with results made publicly available. See requirements in Appendix III1.	v1.0		https://www.asc-aqua.org/what-we-do/our-standards/farm-standards/the-salmon-standard/
Biotic Effects	Environment	Aquaculture Stewardship Council (ASC)	Salmon Standard	3.1.7	In areas of wild salmonids, maximum on-farm lice levels during sensitive periods for wild fish. See detailed requirements in Appendix II, subsection 2.	v1.0	0.1 mature female lice per farmed fish	https://www.asc-aqua.org/what-we-do/our-standards/farm-standards/the-salmon-standard/
Biotic Effects	Environment	Aquaculture Stewardship Council (ASC)	Salmon Standard	3.2.2	If a non-native species is being produced, evidence of scientific research completed within the past five years that investigates the risk of establishment of the species within the farm’s jurisdiction and these results submitted to ASC for review	v1.0		https://www.asc-aqua.org/what-we-do/our-standards/farm-standards/the-salmon-standard/
Biotic Effects	Environment	Aquaculture Stewardship Council (ASC)	Salmon Standard	3.2.3	Use of non-native species for sea lice control or on-farm management purposes	v1.0	None	https://www.asc-aqua.org/what-we-do/our-standards/farm-standards/the-salmon-standard/
Biotic Effects	Environment	Aquaculture Stewardship Council (ASC)	Salmon Standard	3.3	Use of transgenic salmon by the farm	v1.0	None	https://www.asc-aqua.org/what-we-do/our-standards/farm-standards/the-salmon-standard/
Biotic Effects	Environment	Aquaculture Stewardship Council (ASC)	Salmon Standard	3.4.1	Maximum number of escapees in the most recent production cycle	v1.0	300	https://www.asc-aqua.org/what-we-do/our-standards/farm-standards/the-salmon-standard/
Biotic Effects	Environment	Aquaculture Stewardship Council (ASC)	Salmon Standard	3.4.2	Accuracy of the counting technology or counting method used for calculating stocking and harvest numbers	v1.0	≥ 98%	https://www.asc-aqua.org/what-we-do/our-standards/farm-standards/the-salmon-standard/
Biotic Effects	Environment	Aquaculture Stewardship Council (ASC)	Salmon Standard	3.4.3	Estimated unexplained loss of farmed salmon is made publicly available	v1.0		https://www.asc-aqua.org/what-we-do/our-standards/farm-standards/the-salmon-standard/
Biotic Effects	Environment	Aquaculture Stewardship Council (ASC)	Salmon Standard	3.4.4	Evidence of escape prevention planning and related employee training, including: net strength testing; appropriate net mesh size; net traceability; system robustness; predator management; record keeping and reporting of risk events (e.g., holes, infrastructure issues, handling errors, reporting and follow up of escape events); and worker training on escape prevention and counting technologies	v1.0		https://www.asc-aqua.org/what-we-do/our-standards/farm-standards/the-salmon-standard/
Biotic Effects	Environment	Aquaculture Stewardship Council (ASC)	Salmon Standard	5.2.1	On-farm documentation that includes, at a minimum, detailed information on all chemicals and therapeutants used during the most recent production cycle, the amounts used (including grams per ton of fish produced), the dates used, which group of fish were treated and against which diseases, proof of proper dosing, and all disease and pathogens detected on the site	v1.0		https://www.asc-aqua.org/what-we-do/our-standards/farm-standards/the-salmon-standard/
Biotic Effects	Environment	Aquaculture Stewardship Council (ASC)	Salmon Standard	5.2.10	If more than one antibiotic treatment is used in the most recent production cycle, demonstration that the antibiotic load is at least 15% less that of the average of the two previous production cycles	v1.0		https://www.asc-aqua.org/what-we-do/our-standards/farm-standards/the-salmon-standard/
Biotic Effects	Environment	Aquaculture Stewardship Council (ASC)	Salmon Standard	5.2.2	Allowance for use of therapeutic treatments that include antibiotics or chemicals that are banned in any of the primary salmon producing or importing countries	v1.0	None	https://www.asc-aqua.org/what-we-do/our-standards/farm-standards/the-salmon-standard/
Biotic Effects	Environment	Aquaculture Stewardship Council (ASC)	Salmon Standard	5.2.3	Percentage of medication events that are prescribed by a veterinarian	v1.0	1	https://www.asc-aqua.org/what-we-do/our-standards/farm-standards/the-salmon-standard/
Biotic Effects	Environment	Aquaculture Stewardship Council (ASC)	Salmon Standard	5.2.5	Maximum farm level cumulative parasiticide treatment index (PTI) score as calculated according to the formula in Appendix VII	v1.0	PTI score ≤ 13	https://www.asc-aqua.org/what-we-do/our-standards/farm-standards/the-salmon-standard/
Biotic Effects	Environment	Aquaculture Stewardship Council (ASC)	Salmon Standard	5.2.6	For farms with a cumulative PTI ≥ 6 in the most recent production cycle, demonstration that parasiticide load is at least 15% less that of the average of the two previous production cycles	v1.0		https://www.asc-aqua.org/what-we-do/our-standards/farm-standards/the-salmon-standard/
Biotic Effects	Environment	Aquaculture Stewardship Council (ASC)	Salmon Standard	5.2.7	Allowance for prophylactic use of antimicrobial treatments	v1.0	None	https://www.asc-aqua.org/what-we-do/our-standards/farm-standards/the-salmon-standard/
Biotic Effects	Environment	Aquaculture Stewardship Council (ASC)	Salmon Standard	5.2.8	Allowance for use of antibiotics listed as critically important for human medicine by the World Health Organization (WHO)	v1.0	None	https://www.asc-aqua.org/what-we-do/our-standards/farm-standards/the-salmon-standard/
Biotic Effects	Environment	Aquaculture Stewardship Council (ASC)	Salmon Standard	5.2.9	Number of treatments of antibiotics over the most recent production cycle	v1.0	≤ 3	https://www.asc-aqua.org/what-we-do/our-standards/farm-standards/the-salmon-standard/
Biotic Effects	Environment	Aquaculture Stewardship Council (ASC)	Salmon Standard	5.4.1	Evidence that all salmon on the site are a single year class	v1.0	1	https://www.asc-aqua.org/what-we-do/our-standards/farm-standards/the-salmon-standard/
Biotic Effects	Environment	Aquaculture Stewardship Council (ASC)	Salmon Standard	5.4.2	Evidence that if the farm suspects an unidentifiable transmissible agent, or if the farm experiences unexplained increased mortality, the farm has: 1. Reported the issue to the ABM and to the appropriate regulatory authority 2. Increased monitoring and surveillance on the farm and within the ABM 3. Promptly made findings publicly available	v1.0		https://www.asc-aqua.org/what-we-do/our-standards/farm-standards/the-salmon-standard/
Biotic Effects	Environment	Aquaculture Stewardship Council (ASC)	Salmon Standard	5.4.3	Evidence of compliance with the OIE Aquatic Animal Health Code	v1.0		https://www.asc-aqua.org/what-we-do/our-standards/farm-standards/the-salmon-standard/
Biotic Effects	Environment	Aquaculture Stewardship Council (ASC)	Salmon Standard	5.4.4	If an OIE-notifiable disease is confirmed on the farm, evidence that: 1. the farm has, at a minimum, immediately culled the pen(s) in which the disease was detected 2. the farm immediately notified the other farms in the ABM 3. the farm and the ABM enhanced monitoring and conducted rigorous testing for the disease 4. the farm promptly made findings publicly available	v1.0		https://www.asc-aqua.org/what-we-do/our-standards/farm-standards/the-salmon-standard/
Biotic Effects	Environment	Aquaculture Stewardship Council (ASC)	Salmon Standard	8.12	Percentage of fish that are vaccinated for selected diseases that are known to present a significant risk in the region and for which an effective vaccine exists	v1.0	1	https://www.asc-aqua.org/what-we-do/our-standards/farm-standards/the-salmon-standard/
Biotic Effects	Environment	Aquaculture Stewardship Council (ASC)	Salmon Standard	8.13	Percentage of smolt groups tested for select diseases of regional concern prior to entering the grow-out phase on farm	v1.0	1	https://www.asc-aqua.org/what-we-do/our-standards/farm-standards/the-salmon-standard/
Biotic Effects	Environment	Aquaculture Stewardship Council (ASC)	Salmon Standard	8.14	Detailed information, provided by the designated veterinarian, of all chemicals and therapeutants used during the smolt production cycle, the amounts used (including grams per ton of fish produced), the dates used, which group of fish were treated and against which diseases, proof of proper dosing and all disease and pathogens detected on the site	v1.0		https://www.asc-aqua.org/what-we-do/our-standards/farm-standards/the-salmon-standard/
Biotic Effects	Environment	Aquaculture Stewardship Council (ASC)	Salmon Standard	8.15	Allowance for use of therapeutic treatments that include antibiotics or chemicals that are banned in any of the primary salmon producing or importing countries	v1.0	None	https://www.asc-aqua.org/what-we-do/our-standards/farm-standards/the-salmon-standard/
Biotic Effects	Environment	Aquaculture Stewardship Council (ASC)	Salmon Standard	8.16	Number of treatments of antibiotics over the most recent production cycle	v1.0	≤ 3	https://www.asc-aqua.org/what-we-do/our-standards/farm-standards/the-salmon-standard/
Biotic Effects	Environment	Aquaculture Stewardship Council (ASC)	Salmon Standard	8.18	Evidence of compliance with the OIE Aquatic Animal Health Code	v1.0		https://www.asc-aqua.org/what-we-do/our-standards/farm-standards/the-salmon-standard/
Biotic Effects	Environment	Aquaculture Stewardship Council (ASC)	Salmon Standard	8.24	Allowance for producing or holding smolt in net pens in water bodies with native salmonids	v1.0	None	https://www.asc-aqua.org/what-we-do/our-standards/farm-standards/the-salmon-standard/
Biotic Effects	Environment	Aquaculture Stewardship Council (ASC)	Salmon Standard	8.25	Allowance for producing or holding smolt in net pens in any water body	v1.0	Permitted only for five years from publication of the ASC Salmon Standard	https://www.asc-aqua.org/what-we-do/our-standards/farm-standards/the-salmon-standard/
Biotic Effects	Environment	Aquaculture Stewardship Council (ASC)	Salmon Standard	8.3	Evidence of an assessment of the farm’s potential impacts on biodiversity and nearby ecosystems that contains the same components as the assessment for grow-out facilities under 2.4.1	v1.0		https://www.asc-aqua.org/what-we-do/our-standards/farm-standards/the-salmon-standard/
Biotic Effects	Environment	Aquaculture Stewardship Council (ASC)	Salmon Standard	8.5	If a non-native species is being produced, the species shall have been widely commercially produced in the area prior to the publication of the ASC Salmon Standard	v1.0		https://www.asc-aqua.org/what-we-do/our-standards/farm-standards/the-salmon-standard/
Biotic Effects	Environment	Aquaculture Stewardship Council (ASC)	Salmon Standard	8.6	Maximum number of escapees in the most recent production cycle	v1.0	300 fish	https://www.asc-aqua.org/what-we-do/our-standards/farm-standards/the-salmon-standard/
Biotic Effects	Environment	Aquaculture Stewardship Council (ASC)	Salmon Standard	8.7	Accuracy of the counting technology or counting method used for calculating the number of fish	v1.0	≥98%	https://www.asc-aqua.org/what-we-do/our-standards/farm-standards/the-salmon-standard/
Biotic Effects	Environment	Aquaculture Stewardship Council (ASC)	Salmon Standard	3.2.1	If a non-native species is being produced, demonstration that the species was widely commercially produced in the area by the date of publication of the ASC Salmon Standard	v1.0		https://www.asc-aqua.org/what-we-do/our-standards/farm-standards/the-salmon-standard/
Community Integration	Culture	Aquaculture Stewardship Council (ASC)	Salmon Standard	7.1.1	Evidence of regular and meaningful consultation and engagement with community representatives and organizations	v1.0		https://www.asc-aqua.org/what-we-do/our-standards/farm-standards/the-salmon-standard/
Community Integration	Culture	Aquaculture Stewardship Council (ASC)	Salmon Standard	8.20	Evidence of regular consultation and engagement with community representatives and organizations	v1.0		https://www.asc-aqua.org/what-we-do/our-standards/farm-standards/the-salmon-standard/
Coordination of Interests & Activities	Governance	Aquaculture Stewardship Council (ASC)	Salmon Standard	3.1.1	Participation in an Area-Based Management (ABM) scheme for managing disease and resistance to treatments that includes coordination of stocking, fallowing, therapeutic treatments and information- sharing. Detailed requirements are in Appendix II1.	v1.0		https://www.asc-aqua.org/what-we-do/our-standards/farm-standards/the-salmon-standard/
Coordination of Interests & Activities	Governance	Aquaculture Stewardship Council (ASC)	Salmon Standard	3.1.3	Establishment and annual review of a maximum sea lice load for the entire ABM and for the individual farm as outlined in Appendix II-2	v1.0		https://www.asc-aqua.org/what-we-do/our-standards/farm-standards/the-salmon-standard/
Coordination of Interests & Activities	Governance	Aquaculture Stewardship Council (ASC)	Salmon Standard	5.4.2	Evidence that if the farm suspects an unidentifiable transmissible agent, or if the farm experiences unexplained increased mortality, the farm has: 1. Reported the issue to the ABM and to the appropriate regulatory authority 2. Increased monitoring and surveillance on the farm and within the ABM 3. Promptly made findings publicly available	v1.0		https://www.asc-aqua.org/what-we-do/our-standards/farm-standards/the-salmon-standard/
Coordination of Interests & Activities	Governance	Aquaculture Stewardship Council (ASC)	Salmon Standard	5.4.4	If an OIE-notifiable disease is confirmed on the farm, evidence that: 1. the farm has, at a minimum, immediately culled the pen(s) in which the disease was detected 2. the farm immediately notified the other farms in the ABM 3. the farm and the ABM enhanced monitoring and conducted rigorous testing for the disease 4. the farm promptly made findings publicly available	v1.0		https://www.asc-aqua.org/what-we-do/our-standards/farm-standards/the-salmon-standard/
Coordination of Interests & Activities	Governance	Aquaculture Stewardship Council (ASC)	Salmon Standard	7.3.1	Changes undertaken restricting access to vital community resources without community approval	v1.0	None	https://www.asc-aqua.org/what-we-do/our-standards/farm-standards/the-salmon-standard/
Coordination of Interests & Activities	Governance	Aquaculture Stewardship Council (ASC)	Salmon Standard	7.3.2	Evidence of assessments of company’s impact on access to resources	v1.0		https://www.asc-aqua.org/what-we-do/our-standards/farm-standards/the-salmon-standard/
Emission & Waste	Environment	Aquaculture Stewardship Council (ASC)	Salmon Standard	2.3.1	Percentage of fines in the feed at point of entry to the farm (calculated following methodology in Appendix I-2)	v1.0	< 1% by weight of the feed	https://www.asc-aqua.org/what-we-do/our-standards/farm-standards/the-salmon-standard/
Emission & Waste	Environment	Aquaculture Stewardship Council (ASC)	Salmon Standard	4.5.1	Presence and evidence of a functioning policy for proper and responsible treatment of nonbiological waste from production (e.g., disposal and recycling)	v1.0		https://www.asc-aqua.org/what-we-do/our-standards/farm-standards/the-salmon-standard/
Emission & Waste	Environment	Aquaculture Stewardship Council (ASC)	Salmon Standard	4.5.2	Evidence that non-biological waste (including net pens) from grow-out site is either disposed of properly or recycled	v1.0		https://www.asc-aqua.org/what-we-do/our-standards/farm-standards/the-salmon-standard/
Emission & Waste	Environment	Aquaculture Stewardship Council (ASC)	Salmon Standard	5.1.3	Percentage of dead fish removed and disposed of in a responsible manner	v1.0	1	https://www.asc-aqua.org/what-we-do/our-standards/farm-standards/the-salmon-standard/
Emission & Waste	Environment	Aquaculture Stewardship Council (ASC)	Salmon Standard	8.1	Compliance with local and national regulations on water use and discharge, specifically providing permits related to water quality	v1.0		https://www.asc-aqua.org/what-we-do/our-standards/farm-standards/the-salmon-standard/
Emission & Waste	Environment	Aquaculture Stewardship Council (ASC)	Salmon Standard	8.35	Evidence of implementation of biosolids (sludge) Best Management Practices (BMPs) (Appendix VIII-4)	v1.0		https://www.asc-aqua.org/what-we-do/our-standards/farm-standards/the-salmon-standard/
Emission & Waste	Environment	Aquaculture Stewardship Council (ASC)	Salmon Standard	8.8	Evidence of a functioning policy for proper and responsible treatment of non-biological waste from production (e.g., disposal and recycling)	v1.0		https://www.asc-aqua.org/what-we-do/our-standards/farm-standards/the-salmon-standard/
Employee Interests & Well-Being	Culture	Aquaculture Stewardship Council (ASC)	Salmon Standard	6.11.1	Evidence that the company encourages and sometimes supports education initiatives for all workers (e.g., courses, certificates and degrees)	v1.0		https://www.asc-aqua.org/what-we-do/our-standards/farm-standards/the-salmon-standard/
Employee Interests & Well-Being	Culture	Aquaculture Stewardship Council (ASC)	Salmon Standard	6.8.1	Evidence of worker access to effective, fair and confidential grievance procedures	v1.0		https://www.asc-aqua.org/what-we-do/our-standards/farm-standards/the-salmon-standard/
Employee Interests & Well-Being	Culture	Aquaculture Stewardship Council (ASC)	Salmon Standard	6.8.2	Percentage of grievances handled that are addressed within a 90-day timeframe	v1.0	1	https://www.asc-aqua.org/what-we-do/our-standards/farm-standards/the-salmon-standard/
Employee Interests & Well-Being	Culture	Aquaculture Stewardship Council (ASC)	Salmon Standard	6.9.2	Evidence of a functioning disciplinary action policy whose aim is to improve the worker	v1.0		https://www.asc-aqua.org/what-we-do/our-standards/farm-standards/the-salmon-standard/
Energy Consumption & GHG Emissions	Environment	Aquaculture Stewardship Council (ASC)	Salmon Standard	4.6.1	Presence of an energy use assessment verifying the energy consumption on the farm and representing the whole life cycle at sea, as outlined in Appendix V- 1	v1.0		https://www.asc-aqua.org/what-we-do/our-standards/farm-standards/the-salmon-standard/
Energy Consumption & GHG Emissions	Environment	Aquaculture Stewardship Council (ASC)	Salmon Standard	4.6.2	Records of greenhouse gas (GHG) emissions on farm and evidence of an annual GHG assessment, as outlined in Appendix V-1	v1.0		https://www.asc-aqua.org/what-we-do/our-standards/farm-standards/the-salmon-standard/
Energy Consumption & GHG Emissions	Environment	Aquaculture Stewardship Council (ASC)	Salmon Standard	4.6.3	Documentation of GHG emissions of the feed used during the previous production cycle, as outlined in Appendix V, subsection 2	v1.0		https://www.asc-aqua.org/what-we-do/our-standards/farm-standards/the-salmon-standard/
Energy Consumption & GHG Emissions	Environment	Aquaculture Stewardship Council (ASC)	Salmon Standard	8.10	Records of greenhouse gas (GHG) emissions at the smolt production facility and evidence of an annual GHG assessment (See Appendix V, subsection 1)	v1.0		https://www.asc-aqua.org/what-we-do/our-standards/farm-standards/the-salmon-standard/
Energy Consumption & GHG Emissions	Environment	Aquaculture Stewardship Council (ASC)	Salmon Standard	8.9	Presence of an energy-use assessment verifying the energy consumption at the smolt production facility (see Appendix V subsection 1 for guidance and required components of the records and assessment)	v1.0		https://www.asc-aqua.org/what-we-do/our-standards/farm-standards/the-salmon-standard/
Enquiry & Learning	Culture	Aquaculture Stewardship Council (ASC)	Salmon Standard	3.1.2	A demonstrated commitment to collaborate with NGOs, academics and governments on areas of mutually agreed research to measure possible impacts on wild stocks	v1.0		https://www.asc-aqua.org/what-we-do/our-standards/farm-standards/the-salmon-standard/
Feed	Environment	Aquaculture Stewardship Council (ASC)	Salmon Standard	2.3.1	Percentage of fines in the feed at point of entry to the farm (calculated following methodology in Appendix I-2)	v1.0	< 1% by weight of the feed	https://www.asc-aqua.org/what-we-do/our-standards/farm-standards/the-salmon-standard/
Feed	Environment	Aquaculture Stewardship Council (ASC)	Salmon Standard	4.1.1	Evidence of traceability, demonstrated by the feed producer, of feed ingredients that make up more than 1% of the feed.	v1.0		https://www.asc-aqua.org/what-we-do/our-standards/farm-standards/the-salmon-standard/
Feed	Environment	Aquaculture Stewardship Council (ASC)	Salmon Standard	4.2.1	Fishmeal Forage Fish Dependency Ratio (FFDRm) for grow-out (calculated using formulas in Appendix IV- 1)	v1.0	< 1.35	https://www.asc-aqua.org/what-we-do/our-standards/farm-standards/the-salmon-standard/
Feed	Environment	Aquaculture Stewardship Council (ASC)	Salmon Standard	4.2.2	Fish Oil Forage Fish Dependency Ratio (FFDRo) for grow-out (calculated using formulas in Appendix IV- 1), OR Maximum amount of EPA and DHA from direct marine sources (calculated according to Appendix IV-2)	v1.0	FFDRo < 2.95 or (EPA + DHA) < 30 g/kg feed	https://www.asc-aqua.org/what-we-do/our-standards/farm-standards/the-salmon-standard/
Feed	Environment	Aquaculture Stewardship Council (ASC)	Salmon Standard	4.3.1	Timeframe for all fishmeal and fish oil used in feed to come from fisheries certified under a scheme that is an ISEAL member and has guidelines that specifically promote responsible environmental management of small pelagic fisheries	v1.0	< 5 years after the date of publication of the ASC Salmon Standard	https://www.asc-aqua.org/what-we-do/our-standards/farm-standards/the-salmon-standard/
Feed	Environment	Aquaculture Stewardship Council (ASC)	Salmon Standard	4.3.2	Prior to achieving 4.3.1, the FishSource score, for the fishery(ies) from which all marine raw material in feed is derived	v1.0	All individual scores ≥ 6, and biomass score ≥ 8	https://www.asc-aqua.org/what-we-do/our-standards/farm-standards/the-salmon-standard/
Feed	Environment	Aquaculture Stewardship Council (ASC)	Salmon Standard	4.3.3	Prior to achieving 4.3.1, demonstration of thirdparty verified chain of custody and traceability for the batches of fishmeal and fish oil which are in compliance with 4.3.2.	v1.0		https://www.asc-aqua.org/what-we-do/our-standards/farm-standards/the-salmon-standard/
Feed	Environment	Aquaculture Stewardship Council (ASC)	Salmon Standard	4.3.4	Feed containing fishmeal and/or fish oil originating from by-products or trimmings from IUU catch or from fish species that are categorized as vulnerable, endangered or critically endangered, according to the IUCN Red List of Threatened Species	v1.0	None	https://www.asc-aqua.org/what-we-do/our-standards/farm-standards/the-salmon-standard/
Feed	Environment	Aquaculture Stewardship Council (ASC)	Salmon Standard	4.4.1	Presence and evidence of a responsible sourcing policy for the feed manufacturer for feed ingredients that comply with recognized crop moratoriums and local laws	v1.0		https://www.asc-aqua.org/what-we-do/our-standards/farm-standards/the-salmon-standard/
Feed	Environment	Aquaculture Stewardship Council (ASC)	Salmon Standard	4.4.2	Percentage of soya or soya-derived ingredients in the feed that are certified by the Roundtable for Responsible Soy (RTRS) or equivalent	v1.0	100%, within five years of the publication of the ASC Salmon Standard	https://www.asc-aqua.org/what-we-do/our-standards/farm-standards/the-salmon-standard/
Feed	Environment	Aquaculture Stewardship Council (ASC)	Salmon Standard	4.4.3	Evidence of disclosure to the buyer of the salmon of inclusion of transgenic plant raw material, or raw materials derived from transgenic plants, in the feed	v1.0		https://www.asc-aqua.org/what-we-do/our-standards/farm-standards/the-salmon-standard/
Feed	Environment	Aquaculture Stewardship Council (ASC)	Salmon Standard	4.6.3	Documentation of GHG emissions of the feed used during the previous production cycle, as outlined in Appendix V, subsection 2	v1.0		https://www.asc-aqua.org/what-we-do/our-standards/farm-standards/the-salmon-standard/
Fish Health & Welfare	Environment	Aquaculture Stewardship Council (ASC)	Salmon Standard	2.2.1	Weekly average percent saturation of dissolved oxygen (DO) on farm, calculated following methodology in Appendix I-4	v1.0	≥ 70%	https://www.asc-aqua.org/what-we-do/our-standards/farm-standards/the-salmon-standard/
Fish Health & Welfare	Environment	Aquaculture Stewardship Council (ASC)	Salmon Standard	2.2.2	Maximum percentage of weekly samples from 2.2.1 that fall under 2 mg/liter DO	v1.0	0.05	https://www.asc-aqua.org/what-we-do/our-standards/farm-standards/the-salmon-standard/
Fish Health & Welfare	Environment	Aquaculture Stewardship Council (ASC)	Salmon Standard	2.2.5	Demonstration of calculation of biochemical oxygen demand (BOD) of the farm on a production cycle basis	v1.0		https://www.asc-aqua.org/what-we-do/our-standards/farm-standards/the-salmon-standard/
Fish Health & Welfare	Environment	Aquaculture Stewardship Council (ASC)	Salmon Standard	3.1.1	Participation in an Area-Based Management (ABM) scheme for managing disease and resistance to treatments that includes coordination of stocking, fallowing, therapeutic treatments and information-sharing. Detailed requirements are in Appendix II1.	v1.0		https://www.asc-aqua.org/what-we-do/our-standards/farm-standards/the-salmon-standard/
Fish Health & Welfare	Environment	Aquaculture Stewardship Council (ASC)	Salmon Standard	3.1.3	Establishment and annual review of a maximum sea lice load for the entire ABM and for the individual farm as outlined in Appendix II-2	v1.0		https://www.asc-aqua.org/what-we-do/our-standards/farm-standards/the-salmon-standard/
Fish Health & Welfare	Environment	Aquaculture Stewardship Council (ASC)	Salmon Standard	3.1.4	Frequent on-farm testing for sea lice, with test results made easily publicly available within seven days of testing	v1.0		https://www.asc-aqua.org/what-we-do/our-standards/farm-standards/the-salmon-standard/
Fish Health & Welfare	Environment	Aquaculture Stewardship Council (ASC)	Salmon Standard	5.1.1	Evidence of a fish health management plan for the identification and monitoring of fish diseases and parasites	v1.0		https://www.asc-aqua.org/what-we-do/our-standards/farm-standards/the-salmon-standard/
Fish Health & Welfare	Environment	Aquaculture Stewardship Council (ASC)	Salmon Standard	5.1.2	Site visits by a designated veterinarian at least four times a year, and by a fish health manager at least once a month	v1.0		https://www.asc-aqua.org/what-we-do/our-standards/farm-standards/the-salmon-standard/
Fish Health & Welfare	Environment	Aquaculture Stewardship Council (ASC)	Salmon Standard	5.1.3	Percentage of dead fish removed and disposed of in a responsible manner	v1.0	1	https://www.asc-aqua.org/what-we-do/our-standards/farm-standards/the-salmon-standard/
Fish Health & Welfare	Environment	Aquaculture Stewardship Council (ASC)	Salmon Standard	5.1.4	Percentage of mortalities that are recorded, classified and receive a post-mortem analysis	v1.0	1	https://www.asc-aqua.org/what-we-do/our-standards/farm-standards/the-salmon-standard/
Fish Health & Welfare	Environment	Aquaculture Stewardship Council (ASC)	Salmon Standard	5.1.5	Maximum viral disease-related mortality on farm during the most recent production cycle	v1.0	≤ 10%	https://www.asc-aqua.org/what-we-do/our-standards/farm-standards/the-salmon-standard/
Fish Health & Welfare	Environment	Aquaculture Stewardship Council (ASC)	Salmon Standard	5.1.6	Maximum unexplained mortality rate from each of the previous two production cycles, for farms with total mortality > 6%	v1.0	≤ 40% of total mortalities	https://www.asc-aqua.org/what-we-do/our-standards/farm-standards/the-salmon-standard/
Fish Health & Welfare	Environment	Aquaculture Stewardship Council (ASC)	Salmon Standard	5.1.7	A farm-specific mortalities reduction program that includes defined annual targets for reductions in mortalities and reductions in unexplained mortalities	v1.0		https://www.asc-aqua.org/what-we-do/our-standards/farm-standards/the-salmon-standard/
Fish Health & Welfare	Environment	Aquaculture Stewardship Council (ASC)	Salmon Standard	5.2.1	On-farm documentation that includes, at a minimum, detailed information on all chemicals and therapeutants used during the most recent production cycle, the amounts used (including grams per ton of fish produced), the dates used, which group of fish were treated and against which diseases, proof of proper dosing, and all disease and pathogens detected on the site	v1.0		https://www.asc-aqua.org/what-we-do/our-standards/farm-standards/the-salmon-standard/
Fish Health & Welfare	Environment	Aquaculture Stewardship Council (ASC)	Salmon Standard	5.2.10	If more than one antibiotic treatment is used in the most recent production cycle, demonstration that the antibiotic load is at least 15% less that of the average of the two previous production cycles	v1.0		https://www.asc-aqua.org/what-we-do/our-standards/farm-standards/the-salmon-standard/
Fish Health & Welfare	Environment	Aquaculture Stewardship Council (ASC)	Salmon Standard	5.2.2	Allowance for use of therapeutic treatments that include antibiotics or chemicals that are banned in any of the primary salmon producing or importing countries	v1.0	None	https://www.asc-aqua.org/what-we-do/our-standards/farm-standards/the-salmon-standard/
Fish Health & Welfare	Environment	Aquaculture Stewardship Council (ASC)	Salmon Standard	5.2.3	Percentage of medication events that are prescribed by a veterinarian	v1.0	1	https://www.asc-aqua.org/what-we-do/our-standards/farm-standards/the-salmon-standard/
Fish Health & Welfare	Environment	Aquaculture Stewardship Council (ASC)	Salmon Standard	5.2.4	Compliance with all withholding periods after treatments	v1.0		https://www.asc-aqua.org/what-we-do/our-standards/farm-standards/the-salmon-standard/
Fish Health & Welfare	Environment	Aquaculture Stewardship Council (ASC)	Salmon Standard	5.2.5	Maximum farm level cumulative parasiticide treatment index (PTI) score as calculated according to the formula in Appendix VII	v1.0	PTI score ≤ 13	https://www.asc-aqua.org/what-we-do/our-standards/farm-standards/the-salmon-standard/
Fish Health & Welfare	Environment	Aquaculture Stewardship Council (ASC)	Salmon Standard	5.2.6	For farms with a cumulative PTI ≥ 6 in the most recent production cycle, demonstration that parasiticide load is at least 15% less that of the average of the two previous production cycles	v1.0		https://www.asc-aqua.org/what-we-do/our-standards/farm-standards/the-salmon-standard/
Fish Health & Welfare	Environment	Aquaculture Stewardship Council (ASC)	Salmon Standard	5.2.7	Allowance for prophylactic use of antimicrobial treatments	v1.0	None	https://www.asc-aqua.org/what-we-do/our-standards/farm-standards/the-salmon-standard/
Fish Health & Welfare	Environment	Aquaculture Stewardship Council (ASC)	Salmon Standard	5.2.8	Allowance for use of antibiotics listed as critically important for human medicine by the World Health Organization (WHO)	v1.0	None	https://www.asc-aqua.org/what-we-do/our-standards/farm-standards/the-salmon-standard/
Fish Health & Welfare	Environment	Aquaculture Stewardship Council (ASC)	Salmon Standard	5.2.9	Number of treatments of antibiotics over the most recent production cycle	v1.0	≤ 3	https://www.asc-aqua.org/what-we-do/our-standards/farm-standards/the-salmon-standard/
Fish Health & Welfare	Environment	Aquaculture Stewardship Council (ASC)	Salmon Standard	5.3.1	Bio-assay analysis to determine resistance when two applications of a treatment have not produced the expected effect	v1.0		https://www.asc-aqua.org/what-we-do/our-standards/farm-standards/the-salmon-standard/
Fish Health & Welfare	Environment	Aquaculture Stewardship Council (ASC)	Salmon Standard	5.3.2	When bio-assay tests determine resistance is forming, use of an alternative, permitted treatment, or an immediate harvest of all fish on the site	v1.0		https://www.asc-aqua.org/what-we-do/our-standards/farm-standards/the-salmon-standard/
Fish Health & Welfare	Environment	Aquaculture Stewardship Council (ASC)	Salmon Standard	5.4.1	Evidence that all salmon on the site are a single year class	v1.0	1	https://www.asc-aqua.org/what-we-do/our-standards/farm-standards/the-salmon-standard/
Fish Health & Welfare	Environment	Aquaculture Stewardship Council (ASC)	Salmon Standard	5.4.2	Evidence that if the farm suspects an unidentifiable transmissible agent, or if the farm experiences unexplained increased mortality, the farm has: 1. Reported the issue to the ABM and to the appropriate regulatory authority 2. Increased monitoring and surveillance on the farm and within the ABM 3. Promptly made findings publicly available	v1.0		https://www.asc-aqua.org/what-we-do/our-standards/farm-standards/the-salmon-standard/
Fish Health & Welfare	Environment	Aquaculture Stewardship Council (ASC)	Salmon Standard	5.4.4	If an OIE-notifiable disease is confirmed on the farm, evidence that: 1. the farm has, at a minimum, immediately culled the pen(s) in which the disease was detected 2. the farm immediately notified the other farms in the ABM 3. the farm and the ABM enhanced monitoring and conducted rigorous testing for the disease 4. the farm promptly made findings publicly available	v1.0		https://www.asc-aqua.org/what-we-do/our-standards/farm-standards/the-salmon-standard/
Fish Health & Welfare	Environment	Aquaculture Stewardship Council (ASC)	Salmon Standard	8.11	Evidence of a fish health management plan, approved by the designated veterinarian, for the identification and monitoring of fish diseases and parasites	v1.0		https://www.asc-aqua.org/what-we-do/our-standards/farm-standards/the-salmon-standard/
Fish Health & Welfare	Environment	Aquaculture Stewardship Council (ASC)	Salmon Standard	8.12	Percentage of fish that are vaccinated for selected diseases that are known to present a significant risk in the region and for which an effective vaccine exists	v1.0	1	https://www.asc-aqua.org/what-we-do/our-standards/farm-standards/the-salmon-standard/
Fish Health & Welfare	Environment	Aquaculture Stewardship Council (ASC)	Salmon Standard	8.13	Percentage of smolt groups tested for select diseases of regional concern prior to entering the grow-out phase on farm	v1.0	1	https://www.asc-aqua.org/what-we-do/our-standards/farm-standards/the-salmon-standard/
Fish Health & Welfare	Environment	Aquaculture Stewardship Council (ASC)	Salmon Standard	8.14	Detailed information, provided by the designated veterinarian, of all chemicals and therapeutants used during the smolt production cycle, the amounts used (including grams per ton of fish produced), the dates used, which group of fish were treated and against which diseases, proof of proper dosing and all disease and pathogens detected on the site	v1.0		https://www.asc-aqua.org/what-we-do/our-standards/farm-standards/the-salmon-standard/
Fish Health & Welfare	Environment	Aquaculture Stewardship Council (ASC)	Salmon Standard	8.15	Allowance for use of therapeutic treatments that include antibiotics or chemicals that are banned in any of the primary salmon producing or importing countries	v1.0	None	https://www.asc-aqua.org/what-we-do/our-standards/farm-standards/the-salmon-standard/
Fish Health & Welfare	Environment	Aquaculture Stewardship Council (ASC)	Salmon Standard	8.16	Number of treatments of antibiotics over the most recent production cycle	v1.0	≤ 3	https://www.asc-aqua.org/what-we-do/our-standards/farm-standards/the-salmon-standard/
Food Safety	Governance	Aquaculture Stewardship Council (ASC)	Salmon Standard	5.2.10	If more than one antibiotic treatment is used in the most recent production cycle, demonstration that the antibiotic load is at least 15% less that of the average of the two previous production cycles	v1.0		https://www.asc-aqua.org/what-we-do/our-standards/farm-standards/the-salmon-standard/
Food Safety	Governance	Aquaculture Stewardship Council (ASC)	Salmon Standard	5.2.11	Presence of documents demonstrating that the farm has provided buyers of its salmon a list of all therapeutants used in production	v1.0		https://www.asc-aqua.org/what-we-do/our-standards/farm-standards/the-salmon-standard/
Food Safety	Governance	Aquaculture Stewardship Council (ASC)	Salmon Standard	5.2.8	Allowance for use of antibiotics listed as critically important for human medicine by the World Health Organization (WHO)	v1.0	None	https://www.asc-aqua.org/what-we-do/our-standards/farm-standards/the-salmon-standard/
Food Safety	Governance	Aquaculture Stewardship Council (ASC)	Salmon Standard	5.2.9	Number of treatments of antibiotics over the most recent production cycle	v1.0	≤ 3	https://www.asc-aqua.org/what-we-do/our-standards/farm-standards/the-salmon-standard/
Food Safety	Governance	Aquaculture Stewardship Council (ASC)	Salmon Standard	8.17	Allowance for use of antibiotics listed as critically important for human medicine by the WHO	v1.0	None	https://www.asc-aqua.org/what-we-do/our-standards/farm-standards/the-salmon-standard/
Investments in Technology & Innovation	Economics	Aquaculture Stewardship Council (ASC)	Salmon Standard	3.4.2	Accuracy of the counting technology or counting method used for calculating stocking and harvest numbers	v1.0	≥ 98%	https://www.asc-aqua.org/what-we-do/our-standards/farm-standards/the-salmon-standard/
Investments in Technology & Innovation	Economics	Aquaculture Stewardship Council (ASC)	Salmon Standard	3.4.4	Evidence of escape prevention planning and related employee training, including: net strength testing; appropriate net mesh size; net traceability; system robustness; predator management; record keeping and reporting of risk events (e.g., holes, infrastructure issues, handling errors, reporting and follow up of escape events); and worker training on escape prevention and counting technologies	v1.0		https://www.asc-aqua.org/what-we-do/our-standards/farm-standards/the-salmon-standard/
Investments in Technology & Innovation	Economics	Aquaculture Stewardship Council (ASC)	Salmon Standard	8.7	Accuracy of the counting technology or counting method used for calculating the number of fish	v1.0	≥ 98%	https://www.asc-aqua.org/what-we-do/our-standards/farm-standards/the-salmon-standard/
Labor & Employment	Economics	Aquaculture Stewardship Council (ASC)	Salmon Standard	6.10.2	Overtime is limited, voluntary, paid at a premium rate and restricted to exceptional circumstances	v1.0		https://www.asc-aqua.org/what-we-do/our-standards/farm-standards/the-salmon-standard/
Labor & Employment	Economics	Aquaculture Stewardship Council (ASC)	Salmon Standard	6.6.1	The percentage of workers whose basic wage (before overtime and bonuses) is below the minimum wage	v1.0	0 (None)	https://www.asc-aqua.org/what-we-do/our-standards/farm-standards/the-salmon-standard/
Labor & Employment	Economics	Aquaculture Stewardship Council (ASC)	Salmon Standard	6.6.2	Evidence that the employer is working toward the payment of basic needs wage	v1.0		https://www.asc-aqua.org/what-we-do/our-standards/farm-standards/the-salmon-standard/
Labor & Employment	Economics	Aquaculture Stewardship Council (ASC)	Salmon Standard	6.6.3	Evidence of transparency in wage-setting and rendering	v1.0		https://www.asc-aqua.org/what-we-do/our-standards/farm-standards/the-salmon-standard/
Mitigation Measures	Environment	Aquaculture Stewardship Council (ASC)	Salmon Standard	3.4.4	Evidence of escape prevention planning and related employee training, including: net strength testing; appropriate net mesh size; net traceability; system robustness; predator management; record keeping and reporting of risk events (e.g., holes, infrastructure issues, handling errors, reporting and follow up of escape events); and worker training on escape prevention and counting technologies	v1.0		https://www.asc-aqua.org/what-we-do/our-standards/farm-standards/the-salmon-standard/
Mitigation Measures	Environment	Aquaculture Stewardship Council (ASC)	Salmon Standard	5.4.4	If an OIE-notifiable disease is confirmed on the farm, evidence that: 1. the farm has, at a minimum, immediately culled the pen(s) in which the disease was detected 2. the farm immediately notified the other farms in the ABM 3. the farm and the ABM enhanced monitoring and conducted rigorous testing for the disease 4. the farm promptly made findings publicly available	v1.0		https://www.asc-aqua.org/what-we-do/our-standards/farm-standards/the-salmon-standard/
Representation & Negotiation	Governance	Aquaculture Stewardship Council (ASC)	Salmon Standard	7.1.1	Evidence of regular and meaningful consultation and engagement with community representatives and organizations	v1.0		https://www.asc-aqua.org/what-we-do/our-standards/farm-standards/the-salmon-standard/
Representation & Negotiation	Governance	Aquaculture Stewardship Council (ASC)	Salmon Standard	7.1.2	Presence and evidence of an effective policy and mechanism for the presentation, treatment and resolution of complaints by community stakeholders and organizations	v1.0		https://www.asc-aqua.org/what-we-do/our-standards/farm-standards/the-salmon-standard/
Representation & Negotiation	Governance	Aquaculture Stewardship Council (ASC)	Salmon Standard	7.3.1	Changes undertaken restricting access to vital community resources without community approval	v1.0	None	https://www.asc-aqua.org/what-we-do/our-standards/farm-standards/the-salmon-standard/
Representation & Negotiation	Governance	Aquaculture Stewardship Council (ASC)	Salmon Standard	8.20	Evidence of regular consultation and engagement with community representatives and organizations	v1.0		https://www.asc-aqua.org/what-we-do/our-standards/farm-standards/the-salmon-standard/
Representation & Negotiation	Governance	Aquaculture Stewardship Council (ASC)	Salmon Standard	8.21	Evidence of a policy for the presentation, treatment and resolution of complaints by community stakeholders and organizations	v1.0		https://www.asc-aqua.org/what-we-do/our-standards/farm-standards/the-salmon-standard/
Respect for Native Culture	Culture	Aquaculture Stewardship Council (ASC)	Salmon Standard	7.2.1	Evidence that indigenous groups were consulted as required by relevant local and/or national laws and regulations	v1.0		https://www.asc-aqua.org/what-we-do/our-standards/farm-standards/the-salmon-standard/
Respect for Native Culture	Culture	Aquaculture Stewardship Council (ASC)	Salmon Standard	7.2.2	Evidence that the farm has undertaken proactive consultation with indigenous communities	v1.0		https://www.asc-aqua.org/what-we-do/our-standards/farm-standards/the-salmon-standard/
Respect for Native Culture	Culture	Aquaculture Stewardship Council (ASC)	Salmon Standard	7.2.3	Evidence of a protocol agreement, or an active process to establish a protocol agreement, with indigenous communities	v1.0		https://www.asc-aqua.org/what-we-do/our-standards/farm-standards/the-salmon-standard/
Respect for Native Culture	Culture	Aquaculture Stewardship Council (ASC)	Salmon Standard	8.22	Where relevant, evidence that indigenous groups were consulted as required by relevant local and/or national laws and regulations	v1.0		https://www.asc-aqua.org/what-we-do/our-standards/farm-standards/the-salmon-standard/
Respect for Native Culture	Culture	Aquaculture Stewardship Council (ASC)	Salmon Standard	8.23	Where relevant, evidence that the farm has undertaken proactive consultation with indigenous communities	v1.0		https://www.asc-aqua.org/what-we-do/our-standards/farm-standards/the-salmon-standard/
Siting	Governance	Aquaculture Stewardship Council (ASC)	Salmon Standard	1.1.1	Presence of documents demonstrating compliance with local and national regulations and requirements on land and water use	v1.0		https://www.asc-aqua.org/what-we-do/our-standards/farm-standards/the-salmon-standard/
Siting	Governance	Aquaculture Stewardship Council (ASC)	Salmon Standard	2.4.2	Allowance for the farm to be sited in a protected area or High Conservation Value Areas (HCVAs)	v1.0	None	https://www.asc-aqua.org/what-we-do/our-standards/farm-standards/the-salmon-standard/
Siting	Governance	Aquaculture Stewardship Council (ASC)	Salmon Standard	3.1.5	In areas with wild salmonids, evidence of data and the farm’s understanding of that data, around salmonid migration routes, migration timing and stock productivity in major waterways within 50 kilometers of the farm	v1.0		https://www.asc-aqua.org/what-we-do/our-standards/farm-standards/the-salmon-standard/
Siting	Governance	Aquaculture Stewardship Council (ASC)	Salmon Standard	8.3	Evidence of an assessment of the farm’s potential impacts on biodiversity and nearby ecosystems that contains the same components as the assessment for grow-out facilities under 2.4.1	v1.0		https://www.asc-aqua.org/what-we-do/our-standards/farm-standards/the-salmon-standard/
Social Assurance	Governance	Aquaculture Stewardship Council (ASC)	Salmon Standard	1.1.3	Presence of documents demonstrating compliance with all relevant national and local labor laws and regulations	v1.0		https://www.asc-aqua.org/what-we-do/our-standards/farm-standards/the-salmon-standard/
Social Assurance	Governance	Aquaculture Stewardship Council (ASC)	Salmon Standard	6.1.1	Evidence that workers have access to trade unions (if they exist) and union representative(s) chosen by themselves without managerial interference	v1.0		https://www.asc-aqua.org/what-we-do/our-standards/farm-standards/the-salmon-standard/
Social Assurance	Governance	Aquaculture Stewardship Council (ASC)	Salmon Standard	6.1.2	Evidence that workers are free to form organizations, including unions, to advocate for and protect their rights	v1.0		https://www.asc-aqua.org/what-we-do/our-standards/farm-standards/the-salmon-standard/
Social Assurance	Governance	Aquaculture Stewardship Council (ASC)	Salmon Standard	6.1.3	Evidence that workers are free and able to bargain collectively for their rights	v1.0		https://www.asc-aqua.org/what-we-do/our-standards/farm-standards/the-salmon-standard/
Social Assurance	Governance	Aquaculture Stewardship Council (ASC)	Salmon Standard	6.10.1	Incidences, violations or abuse of working hours and overtime laws	v1.0	None	https://www.asc-aqua.org/what-we-do/our-standards/farm-standards/the-salmon-standard/
Social Assurance	Governance	Aquaculture Stewardship Council (ASC)	Salmon Standard	6.10.2	Overtime is limited, voluntary, paid at a premium rate and restricted to exceptional circumstances	v1.0		https://www.asc-aqua.org/what-we-do/our-standards/farm-standards/the-salmon-standard/
Social Assurance	Governance	Aquaculture Stewardship Council (ASC)	Salmon Standard	6.12.1	Demonstration of company-level policies in line with the requirements under 6.1 to 6.11 above	v1.0		https://www.asc-aqua.org/what-we-do/our-standards/farm-standards/the-salmon-standard/
Social Assurance	Governance	Aquaculture Stewardship Council (ASC)	Salmon Standard	6.2.1	Number of incidences of child labor	v1.0	None	https://www.asc-aqua.org/what-we-do/our-standards/farm-standards/the-salmon-standard/
Social Assurance	Governance	Aquaculture Stewardship Council (ASC)	Salmon Standard	6.2.2	Percentage of young workers that are protected	v1.0	1	https://www.asc-aqua.org/what-we-do/our-standards/farm-standards/the-salmon-standard/
Social Assurance	Governance	Aquaculture Stewardship Council (ASC)	Salmon Standard	6.3.1	Number of incidences of forced, bonded or compulsory labor	v1.0	None	https://www.asc-aqua.org/what-we-do/our-standards/farm-standards/the-salmon-standard/
Social Assurance	Governance	Aquaculture Stewardship Council (ASC)	Salmon Standard	6.4.1	Evidence of comprehensive and proactive anti-discrimination policies, procedures and practices	v1.0		https://www.asc-aqua.org/what-we-do/our-standards/farm-standards/the-salmon-standard/
Social Assurance	Governance	Aquaculture Stewardship Council (ASC)	Salmon Standard	6.4.2	Number of incidences of discrimination	v1.0	None	https://www.asc-aqua.org/what-we-do/our-standards/farm-standards/the-salmon-standard/
Social Assurance	Governance	Aquaculture Stewardship Council (ASC)	Salmon Standard	6.5.1	Percentage of workers trained in health and safety practices, procedures and policies on a yearly basis	v1.0	1	https://www.asc-aqua.org/what-we-do/our-standards/farm-standards/the-salmon-standard/
Social Assurance	Governance	Aquaculture Stewardship Council (ASC)	Salmon Standard	6.5.2	Evidence that workers use Personal Protective Equipment (PPE) effectively	v1.0		https://www.asc-aqua.org/what-we-do/our-standards/farm-standards/the-salmon-standard/
Social Assurance	Governance	Aquaculture Stewardship Council (ASC)	Salmon Standard	6.5.3	Presence of a health and safety risk assessment and evidence of preventive actions taken	v1.0		https://www.asc-aqua.org/what-we-do/our-standards/farm-standards/the-salmon-standard/
Social Assurance	Governance	Aquaculture Stewardship Council (ASC)	Salmon Standard	6.5.4	Evidence that all health- and safety-related accidents and violations are recorded and corrective actions are taken when necessary	v1.0		https://www.asc-aqua.org/what-we-do/our-standards/farm-standards/the-salmon-standard/
Social Assurance	Governance	Aquaculture Stewardship Council (ASC)	Salmon Standard	6.5.5	Evidence of employer responsibility and/or proof of insurance (accident or injury) for 100% of worker costs in a job-related accident or injury when not covered under national law	v1.0		https://www.asc-aqua.org/what-we-do/our-standards/farm-standards/the-salmon-standard/
Social Assurance	Governance	Aquaculture Stewardship Council (ASC)	Salmon Standard	6.5.6	Evidence that all diving operations are conducted by divers who are certified	v1.0		https://www.asc-aqua.org/what-we-do/our-standards/farm-standards/the-salmon-standard/
Social Assurance	Governance	Aquaculture Stewardship Council (ASC)	Salmon Standard	6.6.1	The percentage of workers whose basic wage (before overtime and bonuses) is below the minimum wage	v1.0	0 (None)	https://www.asc-aqua.org/what-we-do/our-standards/farm-standards/the-salmon-standard/
Social Assurance	Governance	Aquaculture Stewardship Council (ASC)	Salmon Standard	6.6.2	Evidence that the employer is working toward the payment of basic needs wage	v1.0		https://www.asc-aqua.org/what-we-do/our-standards/farm-standards/the-salmon-standard/
Social Assurance	Governance	Aquaculture Stewardship Council (ASC)	Salmon Standard	6.6.3	Evidence of transparency in wage-setting and rendering	v1.0		https://www.asc-aqua.org/what-we-do/our-standards/farm-standards/the-salmon-standard/
Social Assurance	Governance	Aquaculture Stewardship Council (ASC)	Salmon Standard	6.7.1	Percentage of workers who have contracts	v1.0	1	https://www.asc-aqua.org/what-we-do/our-standards/farm-standards/the-salmon-standard/
Social Assurance	Governance	Aquaculture Stewardship Council (ASC)	Salmon Standard	6.7.2	Evidence of a policy to ensure social compliance of its suppliers and contractors	v1.0		https://www.asc-aqua.org/what-we-do/our-standards/farm-standards/the-salmon-standard/
Social Assurance	Governance	Aquaculture Stewardship Council (ASC)	Salmon Standard	6.9.1	Incidences of excessive or abusive disciplinary actions	v1.0	None	https://www.asc-aqua.org/what-we-do/our-standards/farm-standards/the-salmon-standard/
Social Assurance	Governance	Aquaculture Stewardship Council (ASC)	Salmon Standard	6.9.2	Evidence of a functioning disciplinary action policy whose aim is to improve the worker	v1.0		https://www.asc-aqua.org/what-we-do/our-standards/farm-standards/the-salmon-standard/
Social Assurance	Governance	Aquaculture Stewardship Council (ASC)	Salmon Standard	8.19	Evidence of company-level policies and procedures in line with the labor standards under 6.1 to 6.11	v1.0		https://www.asc-aqua.org/what-we-do/our-standards/farm-standards/the-salmon-standard/
Social Assurance	Governance	Aquaculture Stewardship Council (ASC)	Salmon Standard	8.2	Compliance with labor laws and regulations	v1.0		https://www.asc-aqua.org/what-we-do/our-standards/farm-standards/the-salmon-standard/
Transparency & Traceability	Governance	Aquaculture Stewardship Council (ASC)	Salmon Standard	2.5.5	Evidence that information about any lethal incidents on the farm has been made easily publicly available	v1.0		https://www.asc-aqua.org/what-we-do/our-standards/farm-standards/the-salmon-standard/
Transparency & Traceability	Governance	Aquaculture Stewardship Council (ASC)	Salmon Standard	3.1.1	Participation in an Area-Based Management (ABM) scheme for managing disease and resistance to treatments that includes coordination of stocking, fallowing, therapeutic treatments and information- sharing. Detailed requirements are in Appendix II1.	v1.0		https://www.asc-aqua.org/what-we-do/our-standards/farm-standards/the-salmon-standard/
Transparency & Traceability	Governance	Aquaculture Stewardship Council (ASC)	Salmon Standard	3.1.4	Frequent on-farm testing for sea lice, with test results made easily publicly available within seven days of testing	v1.0		https://www.asc-aqua.org/what-we-do/our-standards/farm-standards/the-salmon-standard/
Transparency & Traceability	Governance	Aquaculture Stewardship Council (ASC)	Salmon Standard	3.1.6	In areas of wild salmonids, monitoring of sea lice levels on wild out-migrating salmon juveniles or on coastal sea trout or Artic char, with results made publicly available. See requirements in Appendix III1.	v1.0		https://www.asc-aqua.org/what-we-do/our-standards/farm-standards/the-salmon-standard/
Transparency & Traceability	Governance	Aquaculture Stewardship Council (ASC)	Salmon Standard	3.4.3	Estimated unexplained loss of farmed salmon is made publicly available	v1.0		https://www.asc-aqua.org/what-we-do/our-standards/farm-standards/the-salmon-standard/
Transparency & Traceability	Governance	Aquaculture Stewardship Council (ASC)	Salmon Standard	3.4.4	Evidence of escape prevention planning and related employee training, including: net strength testing; appropriate net mesh size; net traceability; system robustness; predator management; record keeping and reporting of risk events (e.g., holes, infrastructure issues, handling errors, reporting and follow up of escape events); and worker training on escape prevention and counting technologies	v1.0		https://www.asc-aqua.org/what-we-do/our-standards/farm-standards/the-salmon-standard/
Transparency & Traceability	Governance	Aquaculture Stewardship Council (ASC)	Salmon Standard	4.1.1	Evidence of traceability, demonstrated by the feed producer, of feed ingredients that make up more than 1% of the feed.	v1.0		https://www.asc-aqua.org/what-we-do/our-standards/farm-standards/the-salmon-standard/
Transparency & Traceability	Governance	Aquaculture Stewardship Council (ASC)	Salmon Standard	4.3.1	Timeframe for all fishmeal and fish oil used in feed to come from fisheries certified under a scheme that is an ISEAL member and has guidelines that specifically promote responsible environmental management of small pelagic fisheries	v1.0	< 5 years after the date of publication of the ASC Salmon Standard	https://www.asc-aqua.org/what-we-do/our-standards/farm-standards/the-salmon-standard/
Transparency & Traceability	Governance	Aquaculture Stewardship Council (ASC)	Salmon Standard	4.3.2	Prior to achieving 4.3.1, the FishSource score for the fishery(ies) from which all marine raw material in feed is derived	v1.0	All individual scores ≥ 6, and biomass score ≥ 8	https://www.asc-aqua.org/what-we-do/our-standards/farm-standards/the-salmon-standard/
Transparency & Traceability	Governance	Aquaculture Stewardship Council (ASC)	Salmon Standard	4.3.3	Prior to achieving 4.3.1, demonstration of thirdparty verified chain of custody and traceability for the batches of fishmeal and fish oil which are in compliance with 4.3.2.	v1.0		https://www.asc-aqua.org/what-we-do/our-standards/farm-standards/the-salmon-standard/
Transparency & Traceability	Governance	Aquaculture Stewardship Council (ASC)	Salmon Standard	4.3.4	Feed containing fishmeal and/or fish oil originating from by-products or trimmings from IUU catch or from fish species that are categorized as vulnerable, endangered or critically endangered, according to the IUCN Red List of Threatened Species	v1.0	None	https://www.asc-aqua.org/what-we-do/our-standards/farm-standards/the-salmon-standard/
Transparency & Traceability	Governance	Aquaculture Stewardship Council (ASC)	Salmon Standard	4.4.1	Presence and evidence of a responsible sourcing policy for the feed manufacturer for feed ingredients that comply with recognized crop moratoriums and local laws	v1.0		https://www.asc-aqua.org/what-we-do/our-standards/farm-standards/the-salmon-standard/
Transparency & Traceability	Governance	Aquaculture Stewardship Council (ASC)	Salmon Standard	4.4.2	Percentage of soya or soya-derived ingredients in the feed that are certified by the Roundtable for Responsible Soy (RTRS) or equivalent	v1.0	100%, within five years of the publication of the ASC Salmon Standard	https://www.asc-aqua.org/what-we-do/our-standards/farm-standards/the-salmon-standard/
Transparency & Traceability	Governance	Aquaculture Stewardship Council (ASC)	Salmon Standard	4.4.3	Evidence of disclosure to the buyer of the salmon of inclusion of transgenic plant raw material, or raw materials derived from transgenic plants, in the feed	v1.0	Yes, for each individual raw material containing > 1% transgenic content	https://www.asc-aqua.org/what-we-do/our-standards/farm-standards/the-salmon-standard/
Transparency & Traceability	Governance	Aquaculture Stewardship Council (ASC)	Salmon Standard	5.2.11	Presence of documents demonstrating that the farm has provided buyers of its salmon a list of all therapeutants used in production	v1.0		https://www.asc-aqua.org/what-we-do/our-standards/farm-standards/the-salmon-standard/
Transparency & Traceability	Governance	Aquaculture Stewardship Council (ASC)	Salmon Standard	5.4.2	Evidence that if the farm suspects an unidentifiable transmissible agent, or if the farm experiences unexplained increased mortality, the farm has: 1. Reported the issue to the ABM and to the appropriate regulatory authority 2. Increased monitoring and surveillance on the farm and within the ABM 3. Promptly made findings publicly available	v1.0		https://www.asc-aqua.org/what-we-do/our-standards/farm-standards/the-salmon-standard/
Transparency & Traceability	Governance	Aquaculture Stewardship Council (ASC)	Salmon Standard	5.4.4	If an OIE-notifiable disease is confirmed on the farm, evidence that: 1. the farm has, at a minimum, immediately culled the pen(s) in which the disease was detected 2. the farm immediately notified the other farms in the ABM 3. the farm and the ABM enhanced monitoring and conducted rigorous testing for the disease 4. the farm promptly made findings publicly available	v1.0		https://www.asc-aqua.org/what-we-do/our-standards/farm-standards/the-salmon-standard/
Transparency & Traceability	Governance	Aquaculture Stewardship Council (ASC)	Salmon Standard	6.5.4	Evidence that all health- and safety-related accidents and violations are recorded and corrective actions are taken when necessary	v1.0		https://www.asc-aqua.org/what-we-do/our-standards/farm-standards/the-salmon-standard/
Transparency & Traceability	Governance	Aquaculture Stewardship Council (ASC)	Salmon Standard	6.6.3	Evidence of transparency in wage-setting and rendering	v1.0		https://www.asc-aqua.org/what-we-do/our-standards/farm-standards/the-salmon-standard/
Transparency & Traceability	Governance	Aquaculture Stewardship Council (ASC)	Salmon Standard	7.1.3	Evidence that the farm has posted visible notice at the farm during times of therapeutic treatments and has, as part of consultation with communities under 7.1.1, communicated about potential health risks from treatments	v1.0		https://www.asc-aqua.org/what-we-do/our-standards/farm-standards/the-salmon-standard/
Wealth Distribution	Economics	Aquaculture Stewardship Council (ASC)	Salmon Standard	1.1.2	Presence of documents demonstrating compliance with all tax laws	v1.0		https://www.asc-aqua.org/what-we-do/our-standards/farm-standards/the-salmon-standard/
Accountability & Enforcement	Governance	BRC Global Standards	Global Standard Food Safety	3.6.2	Accurate, up-to-date specifications shall be available for all finished products. These shall include key data to meet customer and legal requirements and assist the user in the safe usage of the product.	v7.0		https://www.brcglobalstandards.com/brc-global-standards/food-safety/
Accountability & Enforcement	Governance	BRC Global Standards	Global Standard Food Safety	3.10.1	All complaints shall be recorded, investigated and the results of the investigation of the issue recorded where sufficient information is provided. Actions appropriate to the seriousness and frequency of the problems identified shall be carried out promptly and effectively by appropriately trained staff.	v7.0		https://www.brcglobalstandards.com/brc-global-standards/food-safety/
Accountability & Enforcement	Governance	BRC Global Standards	Global Standard Food Safety	6.4.2	All identified measuring devices, including new equipment, shall be checked and where necessary adjusted: • at a predetermined frequency, based on risk assessment • to a defined method traceable to a recognised national or international standard where possible. Results shall be documented. Equipment shall be readable and be of a suitable accuracy for the measurements it is required to perform.	v7.0		https://www.brcglobalstandards.com/brc-global-standards/food-safety/
Accountability & Enforcement	Governance	BRC Global Standards	Global Standard Food Safety	2.3.2	All relevant information needed to conduct the hazard analysis shall be collected, maintained, documented and updated. The company will ensure that the HACCP plan is based on comprehensive information sources, which are referenced and available on request. As a guide, this may include the following, although this is not an exhaustive list: • the latest scientific literature • historical and known…	v7.0		https://www.brcglobalstandards.com/brc-global-standards/food-safety/
Accountability & Enforcement	Governance	BRC Global Standards	Global Standard Food Safety	4.5.1	All water used as a raw material in the manufacture of processed food, the preparation of product, hand-washing or for equipment or plant cleaning shall be supplied in sufficient quantity, be potable at point of use or pose no risk of contamination according to applicable legislation. The microbiological and chemical quality of water shall be analysed at least annually. The sampling points, scope…	v7.0		https://www.brcglobalstandards.com/brc-global-standards/food-safety/
Accountability & Enforcement	Governance	BRC Global Standards	Global Standard Food Safety	4.13.3	By-products and downgraded/surplus products intended for animal feed shall be segregated from waste and protected from contamination during storage. Products for animal feed shall be managed in accordance with relevant legislative requirements.	v7.0		https://www.brcglobalstandards.com/brc-global-standards/food-safety/
Accountability & Enforcement	Governance	BRC Global Standards	Global Standard Food Safety	3.10.2	Complaint data shall be analysed for significant trends. Where there has been a significant increase in a complaint or a serious complaint, root cause analysis shall be used to implement ongoing improvements to product safety, legality and quality, and to avoid recurrence. This analysis shall be made available to relevant staff.	v7.0		https://www.brcglobalstandards.com/brc-global-standards/food-safety/
Accountability & Enforcement	Governance	BRC Global Standards	Global Standard Food Safety	4.6.2	Equipment which is in direct contact with food shall be suitable for food contact and meet legal requirements where applicable.	v7.0		https://www.brcglobalstandards.com/brc-global-standards/food-safety/
Accountability & Enforcement	Governance	BRC Global Standards	Global Standard Food Safety	4.7.2	In addition to any planned maintenance programme, where there is a risk of product contamination by foreign bodies arising from equipment damage, the equipment shall be inspected at predetermined intervals, inspection results documented and appropriate action taken.	v7.0		https://www.brcglobalstandards.com/brc-global-standards/food-safety/
Accountability & Enforcement	Governance	BRC Global Standards	Global Standard Food Safety	3.4.4	In addition to the internal audit programme there shall be a programme of documented inspections to ensure that the factory environment and processing equipment is maintained in a suitable condition for food production. These inspections shall include: • hygiene inspections to assess cleaning and housekeeping performance • fabrication inspections to identify risks to the product from the building…	v7.0		https://www.brcglobalstandards.com/brc-global-standards/food-safety/
Accountability & Enforcement	Governance	BRC Global Standards	Global Standard Food Safety	4.14.17	In the event of infestation, or evidence of pest activity, immediate action shall be taken to identify at-risk product and to minimise the risk of product contamination. Any potentially affected products should be subject to the non-conforming product procedure.	v7.0		https://www.brcglobalstandards.com/brc-global-standards/food-safety/
Accountability & Enforcement	Governance	BRC Global Standards	Global Standard Food Safety	3.4.2	Internal audits shall be carried out by appropriately trained, competent auditors. Auditors shall be independent (i.e. not audit their own work).	v7.0		https://www.brcglobalstandards.com/brc-global-standards/food-safety/
Accountability & Enforcement	Governance	BRC Global Standards	Global Standard Food Safety	1.1.3	Management review meetings att ended by the site’s senior management shall be undertaken at appropriate planned intervals, annually as a minimum, to review the site performance against the Standard and objectives set in clause 1.1.2. The review process shall include the evaluation of: • previous management review action plans and timeframes • results of internal, second-party and/or third-party a…	v7.0		https://www.brcglobalstandards.com/brc-global-standards/food-safety/
Accountability & Enforcement	Governance	BRC Global Standards	Global Standard Food Safety	2.12.1	Procedures of verification shall be established to confirm that the HACCP plan, including controls managed by prerequisite programmes, continues to be effective. Examples of verification activities include: • internal audits • review of records where acceptable limits have been exceeded • review of complaints by enforcement authorities or customers • review of incidents of product withdrawal or r…	v7.0		https://www.brcglobalstandards.com/brc-global-standards/food-safety/
Accountability & Enforcement	Governance	BRC Global Standards	Global Standard Food Safety	6.4.3	Reference measuring equipment shall be calibrated and traceable to a recognised national or international standard and records maintained. The uncertainty of calibration shall be considered when equipment is used to assess critical limits.	v7.0		https://www.brcglobalstandards.com/brc-global-standards/food-safety/
Accountability & Enforcement	Governance	BRC Global Standards	Global Standard Food Safety	3.6.1	Specifications for raw materials and packaging shall be adequate and accurate and ensure compliance with relevant safety and legislative requirements. The specifications shall include defined limits for relevant attributes of the material which may affect the quality or safety of the final products (e.g. chemical, microbiological or physical standards).	v7.0		https://www.brcglobalstandards.com/brc-global-standards/food-safety/
Accountability & Enforcement	Governance	BRC Global Standards	Global Standard Food Safety	3.5.4.2	The company shall ensure that subcontractors are approved and monitored by successful completion of either: • certification to the applicable BRC Global Standard for Food Safety or other GFSI-recognised scheme • a documented site audit with a scope to include product safety, traceability, HACCP review and good manufacturing practices by an experienced and demonstrably competent product safety aud…	v7.0		https://www.brcglobalstandards.com/brc-global-standards/food-safety/
Accountability & Enforcement	Governance	BRC Global Standards	Global Standard Food Safety	3.5.4.4	The company shall establish inspection and test procedures for products where part of the processing or packing have been outsourced, including visual, chemical and/or microbiological testing, dependent on risk assessment.	v7.0		https://www.brcglobalstandards.com/brc-global-standards/food-safety/
Accountability & Enforcement	Governance	BRC Global Standards	Global Standard Food Safety	3.5.1.2	The company shall have a documented supplier approval and ongoing monitoring procedure to ensure that all suppliers of raw materials, including packaging, effectively manage risks to raw material quality and safety and are operating effective traceability processes. The approval and monitoring procedure shall be based on risk and include one or a combination of: • certification (e.g. to BRC Globa…	v7.0		https://www.brcglobalstandards.com/brc-global-standards/food-safety/
Accountability & Enforcement	Governance	BRC Global Standards	Global Standard Food Safety	1.1.6	The company’s senior management shall have a system in place to ensure that the site is kept informed of and reviews: • scientifi c and technical developments • industry codes of practice • new risks to authenticity of raw materials • all relevant legislation applicable in the country of raw material supply, production and, where known, the country where the product will be sold.	v7.0		https://www.brcglobalstandards.com/brc-global-standards/food-safety/
Accountability & Enforcement	Governance	BRC Global Standards	Global Standard Food Safety	6.3.1	The frequency and methodology of quantity checking shall meet the requirements of appropriate legislation governing quantity verification, and records of checks shall be retained.	v7.0		https://www.brcglobalstandards.com/brc-global-standards/food-safety/
Accountability & Enforcement	Governance	BRC Global Standards	Global Standard Food Safety	2.6.1	The HACCP food safety team shall verify the accuracy of the flow diagrams by on-site audit and challenge at least annually. Daily and seasonal variations shall be considered and evaluated. Records of verified flow diagrams shall be maintained.	v7.0		https://www.brcglobalstandards.com/brc-global-standards/food-safety/
Accountability & Enforcement	Governance	BRC Global Standards	Global Standard Food Safety	3.4.3	The internal audit programme shall be fully implemented. Internal audit reports shall identify conformity as well as non-conformity and the results shall be reported to the personnel responsible for the activity audited. Corrective actions and timescales for their implementation shall be agreed and completion of the actions verified.	v7.0		https://www.brcglobalstandards.com/brc-global-standards/food-safety/
Accountability & Enforcement	Governance	BRC Global Standards	Global Standard Food Safety	1.1.9	The most senior production or operations manager on site shall participate in the opening and closing meetings of the audit for Global Standard for Food Safety certifi cation. Relevant departmental managers or their deputies shall be available as required during the audit.	v7.0		https://www.brcglobalstandards.com/brc-global-standards/food-safety/
Accountability & Enforcement	Governance	BRC Global Standards	Global Standard Food Safety	3.11.3	The product recall and withdrawal procedures shall be tested, at least annually, in a way that ensures their effective operation. Results of the test shall be retained and shall include timings of key activities. The results of the test and of any actual recall shall be used to review the procedure and implement improvements as necessary.	v7.0		https://www.brcglobalstandards.com/brc-global-standards/food-safety/
Accountability & Enforcement	Governance	BRC Global Standards	Global Standard Food Safety	4.10.3.5	The site shall establish and implement corrective action and reporting procedures in the event of the testing procedure identifying any failure of the foreign-body detector. Action shall include a combination of isolation, quarantining and re-inspection of all product produced since the last successful test.	v7.0		https://www.brcglobalstandards.com/brc-global-standards/food-safety/
Accountability & Enforcement	Governance	BRC Global Standards	Global Standard Food Safety	3.7.1	The site shall have a documented procedure for handling and correcting failures identifi ed in the food safety and quality system.	v7.0		https://www.brcglobalstandards.com/brc-global-standards/food-safety/
Accountability & Enforcement	Governance	BRC Global Standards	Global Standard Food Safety	1.1.2	The site’s senior management shall ensure that clear objectives are defi ned to maintain and improve the safety, legality and quality of products manufactured, in accordance with the food safety and quality policy and this Standard. These objectives shall be: • documented and include targets or clear measures of success • clearly communicated to relevant staff • monitored and results reported at …	v7.0		https://www.brcglobalstandards.com/brc-global-standards/food-safety/
Accountability & Enforcement	Governance	BRC Global Standards	Global Standard Food Safety	1.1.10	The site’s senior management shall ensure that the root causes of non-conformities identified at the previous audit against the Standard have been effectively addressed to prevent recurrence.	v7.0		https://www.brcglobalstandards.com/brc-global-standards/food-safety/
Accountability & Enforcement	Governance	BRC Global Standards	Global Standard Food Safety	3.4.1	There shall be a scheduled programme of internal audits throughout the year with a scope which covers the implementation of the HACCP programme, prerequisite programmes and procedures implemented to achieve this Standard. The scope and frequency of the audits shall be established in relation to the risks associated with the activity and previous audit performance; all activities shall be covered …	v7.0		https://www.brcglobalstandards.com/brc-global-standards/food-safety/
Accountability & Enforcement	Governance	BRC Global Standards	Global Standard Food Safety	3.8.1	There shall be documented procedures for managing non-conforming products. These procedures shall include: • the requirement for staff to identify and report a potentially non-conforming product • clear identification of a non-conforming product (e.g. direct labelling or the use of IT systems) • secure storage to prevent accidental release (e.g. physical or computer-based isolation) • referral to…	v7.0		https://www.brcglobalstandards.com/brc-global-standards/food-safety/
Accountability & Enforcement	Governance	BRC Global Standards	Global Standard Food Safety	5.2.2	There shall be effective processes in place to ensure that labelling information is reviewed whenever changes occur to: • the product recipe • raw materials • the supplier of raw materials • the country of origin of raw materials • legislation.	v7.0		https://www.brcglobalstandards.com/brc-global-standards/food-safety/
Accountability & Enforcement	Governance	BRC Global Standards	Global Standard Food Safety	5.5.1	When purchasing or specifying food contact packaging the supplier of packaging materials shall be made aware of any particular characteristics of the food (e.g. high fat content, pH or usage conditions such as microwaving) which may affect packaging suitability. Certificates of conformity or other evidence shall be available for product packaging to confirm it complies with relevant food safety l…	v7.0		https://www.brcglobalstandards.com/brc-global-standards/food-safety/
Accountability & Enforcement	Governance	BRC Global Standards	Global Standard Food Safety	3.7.2	Where a non-conformity places the safety, legality or quality of products at risk this shall be investigated and recorded including: • clear documentation of the non-conformity • assessment of consequences by a suitably competent and authorised person • the action to address the immediate issue • an appropriate timescale for correction • the person responsible for correction • verification that t…	v7.0		https://www.brcglobalstandards.com/brc-global-standards/food-safety/
Accountability & Enforcement	Governance	BRC Global Standards	Global Standard Food Safety	4.14.3	Where a site undertakes its own pest control, it shall be able to effectively demonstrate that: • pest control operations are undertaken by trained and competent staff with sufficient knowledge to select appropriate pest control chemicals and proofing methods and understand the limitations of use, relevant to the biology of the pests associated with the site • staff undertaking pest control activ…	v7.0		https://www.brcglobalstandards.com/brc-global-standards/food-safety/
Accountability & Enforcement	Governance	BRC Global Standards	Global Standard Food Safety	4.13.2	Where customer-branded products which do not meet specification are sold to staff or passed on to charities or other organisations this shall be with the prior consent of the brand owner. Processes shall be in place to ensure that all products are fit for consumption and meet legal requirements.	v7.0		https://www.brcglobalstandards.com/brc-global-standards/food-safety/
Accountability & Enforcement	Governance	BRC Global Standards	Global Standard Food Safety	4.5.3	Where legislation specifically permits the use of water which may not be potable for initial product cleaning (e.g. for the storage/washing of fish), the water shall meet the designated legal requirements for this operation.	v7.0		https://www.brcglobalstandards.com/brc-global-standards/food-safety/
Accountability & Enforcement	Governance	BRC Global Standards	Global Standard Food Safety	4.12.1	Where licensing is required by law for the removal of waste, it shall be removed by licensed contractors and records of removal shall be maintained and available for audit.	v7.0		https://www.brcglobalstandards.com/brc-global-standards/food-safety/
Accountability & Enforcement	Governance	BRC Global Standards	Global Standard Food Safety	7.4.4	Where protective clothing for high-care or high-risk areas is cleaned by a contracted or in-house laundry, this shall be audited either directly or by a third party. The frequency of these audits should be based on risk.	v7.0		https://www.brcglobalstandards.com/brc-global-standards/food-safety/
Accountability & Enforcement	Governance	BRC Global Standards	Global Standard Food Safety	4.2.4	Where required by legislation, the site shall be registered with, or be approved by, the appropriate authority.	v7.0		https://www.brcglobalstandards.com/brc-global-standards/food-safety/
Accountability & Enforcement	Governance	BRC Global Standards	Global Standard Food Safety	5.3.6	Where the nature of the production process is such that cross-contamination from an allergen cannot be prevented, a warning should be included on the label. National guidelines or codes of practice shall be used when making such a warning statement.	v7.0		https://www.brcglobalstandards.com/brc-global-standards/food-safety/
Accountability & Enforcement	Governance	BRC Global Standards	Global Standard Food Safety	1.1.8	Where the site is certificated to the Standard it shall ensure that announced recertification audits occur on or before the audit due date indicated on the certificate.	v7.0		https://www.brcglobalstandards.com/brc-global-standards/food-safety/
Emission & Waste	Environment	BRC Global Standards	Global Standard Food Safety	2.5.1	A flow diagram shall be prepared to cover each product, product category or process. This shall set out all aspects of the food process operation within the HACCP scope, from raw material receipt through to processing, storage and distribution. As a guide, this should include the following, although this is not an exhaustive list: • plan of premises and equipment layout • raw materials including …	v7.0		https://www.brcglobalstandards.com/brc-global-standards/food-safety/
Emission & Waste	Environment	BRC Global Standards	Global Standard Food Safety	4.8.9	All food brought into manufacturing premises by staff shall be appropriately stored in a clean and hygienic state. No food shall be taken into storage, processing or production areas. Where eating of food is allowed outside during breaks, this shall be in suitable designated areas with appropriate control of waste.	v7.0		https://www.brcglobalstandards.com/brc-global-standards/food-safety/
Emission & Waste	Environment	BRC Global Standards	Global Standard Food Safety	4.12.2	External waste collection containers and rooms housing waste facilities shall be managed to minimise risk. These shall be: • clearly identified • designed for ease of use and effective cleaning • well maintained to allow cleaning and, where required, disinfection • emptied at appropriate frequencies • covered or doors kept closed as appropriate.	v7.0		https://www.brcglobalstandards.com/brc-global-standards/food-safety/
Emission & Waste	Environment	BRC Global Standards	Global Standard Food Safety	4.12.3	If unsafe products or substandard trademarked materials are transferred to a third party for destruction or disposal, that third party shall be a specialist in secure product or waste disposal and shall provide records which include the quantity of waste collected for destruction or disposal.	v7.0		https://www.brcglobalstandards.com/brc-global-standards/food-safety/
Emission & Waste	Environment	BRC Global Standards	Global Standard Food Safety	3.5.3.1	There shall be a documented procedure for the approval and monitoring of suppliers of services. Such services shall include, as appropriate: • pest control • laundry services • contracted cleaning • contracted servicing and maintenance of equipment • transport and distribution • off-site storage of ingredients, packaging or products • laboratory testing • catering services • waste management.	v7.0		https://www.brcglobalstandards.com/brc-global-standards/food-safety/
Emission & Waste	Environment	BRC Global Standards	Global Standard Food Safety	4.12.1	Where licensing is required by law for the removal of waste, it shall be removed by licensed contractors and records of removal shall be maintained and available for audit.	v7.0		https://www.brcglobalstandards.com/brc-global-standards/food-safety/
Emission & Waste	Environment	BRC Global Standards	Global Standard Food Safety	5.6.2.2	Where routine testing laboratories are present on a manufacturing site, they shall be located, designed and operated to eliminate potential risks to product safety. Controls shall be documented, implemented and shall include consideration of: • design and operation of drainage and ventilation systems • access and security of the facility • movement of laboratory personnel • protective clothing ar…	v7.0		https://www.brcglobalstandards.com/brc-global-standards/food-safety/
Emission & Waste	Environment	BRC Global Standards	Global Standard Food Safety	4.8.8	Where smoking is allowed under national law, designated controlled smoking areas shall be provided which are both isolated from production areas to an extent that ensures smoke cannot reach the product and fitted with sufficient extraction to the exterior of the building. Adequate arrangements for dealing with smokers’ waste shall be provided at smoking facilities, both inside and at exterior loc…	v7.0		https://www.brcglobalstandards.com/brc-global-standards/food-safety/
Food Safety	Governance	BRC Global Standards	Global Standard Food Safety	4.10.1.1	A documented assessment in association with the HACCP study shall be carried out on each production process to identify the potential use of equipment to detect or remove foreign-body contamination. Typical equipment to be considered may include: • filters • sieves • metal detection • magnets • optical sorting equipment • X-ray detection equipment • other physical separation equipment (e.g. gravi…	v7.0		https://www.brcglobalstandards.com/brc-global-standards/food-safety/
Food Safety	Governance	BRC Global Standards	Global Standard Food Safety	5.3.3	A documented risk assessment shall be carried out to identify routes of contamination and establish documented policies and procedures for handling raw materials, intermediate and finished products to ensure cross-contamination is avoided. This shall include: • consideration of the physical state of the allergenic material (i.e. powder, liquid, particulate) • identification of potential points of…	v7.0		https://www.brcglobalstandards.com/brc-global-standards/food-safety/
Food Safety	Governance	BRC Global Standards	Global Standard Food Safety	5.4.2	A documented vulnerability assessment shall be carried out on all food raw materials or groups of raw materials to assess the potential risk of adulteration or substitution. This shall take into account: • historical evidence of substitution or adulteration • economic factors which may make adulteration or substitution more attractive • ease of access to raw materials through the supply chain • s…	v7.0		https://www.brcglobalstandards.com/brc-global-standards/food-safety/
Food Safety	Governance	BRC Global Standards	Global Standard Food Safety	2.5.1	A flow diagram shall be prepared to cover each product, product category or process. This shall set out all aspects of the food process operation within the HACCP scope, from raw material receipt through to processing, storage and distribution. As a guide, this should include the following, although this is not an exhaustive list: • plan of premises and equipment layout • raw materials including …	v7.0		https://www.brcglobalstandards.com/brc-global-standards/food-safety/
Food Safety	Governance	BRC Global Standards	Global Standard Food Safety	2.3.1	A full description for each product or group of products shall be developed, which includes all relevant information on food safety. As a guide, this may include the following, although this is not an exhaustive list: • composition (e.g. raw materials, ingredients, allergens, recipe) • origin of ingredients • physical or chemical properties that impact food safety (e.g. pH, aw • treatment and pro…	v7.0		https://www.brcglobalstandards.com/brc-global-standards/food-safety/
Food Safety	Governance	BRC Global Standards	Global Standard Food Safety	2.10.1	A monitoring procedure shall be established for each CCP to ensure compliance with critical limits. The monitoring system shall be able to detect loss of control of CCPs and wherever possible provide information in time for corrective action to be taken. As a guide, consideration may be given to the following, although this is not an exhaustive list: • on-line measurement • off-line measurement •…	v7.0		https://www.brcglobalstandards.com/brc-global-standards/food-safety/
Food Safety	Governance	BRC Global Standards	Global Standard Food Safety	4.11.7.2	A schematic diagram of the layout of the CIP system including process piping circuits shall be available. There shall be an inspection report or other validation that: • systems are hygienically designed with no dead areas, limited interruptions to flow streams and good system drain ability • scavenge/return pumps are operated to ensure that there is no build-up of CIP solutions in the vessels • …	v7.0		https://www.brcglobalstandards.com/brc-global-standards/food-safety/
Food Safety	Governance	BRC Global Standards	Global Standard Food Safety	3.6.2	Accurate, up-to-date specifications shall be available for all finished products. These shall include key data to meet customer and legal requirements and assist the user in the safe usage of the product.	v7.0		https://www.brcglobalstandards.com/brc-global-standards/food-safety/
Food Safety	Governance	BRC Global Standards	Global Standard Food Safety	4.4.12	Adequate ventilation and extraction shall be provided in product storage and processing environments to prevent condensation or excessive dust.	v7.0		https://www.brcglobalstandards.com/brc-global-standards/food-safety/
Food Safety	Governance	BRC Global Standards	Global Standard Food Safety	4.5.4	Air, other gases and steam used directly in contact with, or as an ingredient in, products shall be monitored to ensure this does not represent a contamination risk. Compressed air used directly in contact with the product shall be filtered.	v7.0		https://www.brcglobalstandards.com/brc-global-standards/food-safety/
Food Safety	Governance	BRC Global Standards	Global Standard Food Safety	7.2.3	All cuts and grazes on exposed skin shall be covered by an appropriately coloured plaster that is different from the product colour (preferably blue) and contains a metal detectable strip. These shall be site issued and monitored. Where appropriate, in addition to the plaster, a glove shall be worn.	v7.0		https://www.brcglobalstandards.com/brc-global-standards/food-safety/
Food Safety	Governance	BRC Global Standards	Global Standard Food Safety	4.6.1	All equipment shall be constructed of appropriate materials. The design and placement of equipment shall ensure it can be effectively cleaned and maintained.	v7.0		https://www.brcglobalstandards.com/brc-global-standards/food-safety/
Food Safety	Governance	BRC Global Standards	Global Standard Food Safety	4.8.9	All food brought into manufacturing premises by staff shall be appropriately stored in a clean and hygienic state. No food shall be taken into storage, processing or production areas. Where eating of food is allowed outside during breaks, this shall be in suitable designated areas with appropriate control of waste.	v7.0		https://www.brcglobalstandards.com/brc-global-standards/food-safety/
Food Safety	Governance	BRC Global Standards	Global Standard Food Safety	6.4.2	All identified measuring devices, including new equipment, shall be checked and where necessary adjusted: • at a predetermined frequency, based on risk assessment • to a defined method traceable to a recognised national or international standard where possible. Results shall be documented. Equipment shall be readable and be of a suitable accuracy for the measurements it is required to perform.	v7.0		https://www.brcglobalstandards.com/brc-global-standards/food-safety/
Food Safety	Governance	BRC Global Standards	Global Standard Food Safety	5.1.2	All new products and changes to product formulation, packaging or methods of processing shall be formally approved by the HACCP team leader or authorised HACCP committee member. This shall ensure that hazards have been assessed and suitable controls, identified through the HACCP system, are implemented. This approval shall be granted before products are introduced into the factory environment.	v7.0		https://www.brcglobalstandards.com/brc-global-standards/food-safety/
Food Safety	Governance	BRC Global Standards	Global Standard Food Safety	3.1.3	All procedures and work instructions shall be clearly legible, unambiguous, in appropriate languages and sufficiently detailed to enable their correct application by appropriate staff. This shall include the use of photographs, diagrams or other pictorial instructions where written communication alone is not sufficient (e.g. there are issues of literacy or foreign language).	v7.0		https://www.brcglobalstandards.com/brc-global-standards/food-safety/
Food Safety	Governance	BRC Global Standards	Global Standard Food Safety	5.2.1	All products shall be labelled to meet legal requirements for the designated country of use and shall include information to allow the safe handling, display, storage, preparation and use of the product within the food supply chain or by the customer. There shall be a process to verify that ingredient and allergen labelling is correct based on the product recipe and ingredient specifications.	v7.0		https://www.brcglobalstandards.com/brc-global-standards/food-safety/
Food Safety	Governance	BRC Global Standards	Global Standard Food Safety	2.3.2	All relevant information needed to conduct the hazard analysis shall be collected, maintained, documented and updated. The company will ensure that the HACCP plan is based on comprehensive information sources, which are referenced and available on request. As a guide, this may include the following, although this is not an exhaustive list: • the latest scientific literature • historical and known…	v7.0		https://www.brcglobalstandards.com/brc-global-standards/food-safety/
Food Safety	Governance	BRC Global Standards	Global Standard Food Safety	7.1.1	All relevant personnel, including agency-supplied staff , temporary staff and contractors, shall be appropriately trained prior to commencing work and adequately supervised throughout the working period.	v7.0		https://www.brcglobalstandards.com/brc-global-standards/food-safety/
Food Safety	Governance	BRC Global Standards	Global Standard Food Safety	7.1.4	All relevant personnel, including engineers, agency-supplied staff and temporary staff and contractors, shall have received general allergen awareness training and be trained in the site’s allergen-handling procedures.	v7.0		https://www.brcglobalstandards.com/brc-global-standards/food-safety/
Food Safety	Governance	BRC Global Standards	Global Standard Food Safety	4.16.2	All vehicles or containers used for the dispatch of products shall be inspected prior to loading to ensure that they are fit for purpose. This shall ensure that they are: • in a clean condition • free from strong odours which may cause taint to products • in a suitable condition to prevent damage to products during transit • equipped to ensure any temperature requirements can be maintained. Recor…	v7.0		https://www.brcglobalstandards.com/brc-global-standards/food-safety/
Food Safety	Governance	BRC Global Standards	Global Standard Food Safety	4.5.1	All water used as a raw material in the manufacture of processed food, the preparation of product, hand-washing or for equipment or plant cleaning shall be supplied in sufficient quantity, be potable at point of use or pose no risk of contamination according to applicable legislation. The microbiological and chemical quality of water shall be analysed at least annually. The sampling points, scope…	v7.0		https://www.brcglobalstandards.com/brc-global-standards/food-safety/
Food Safety	Governance	BRC Global Standards	Global Standard Food Safety	4.14.9	An in-depth, documented pest control survey shall be undertaken at a frequency based on risk, but as a minimum annually, by a pest control expert to review the pest control measures in place. The survey shall: • provide an in-depth inspection of the facility for pest activity • review the existing pest control measures in place and make any recommendations for change. The timing of the survey sha…	v7.0		https://www.brcglobalstandards.com/brc-global-standards/food-safety/
Food Safety	Governance	BRC Global Standards	Global Standard Food Safety	4.5.2	An up-to-date schematic diagram shall be available of the water distribution system on site, including holding tanks, water treatment and water recycling as appropriate. The diagram shall be used as a basis for water sampling and the management of water quality.	v7.0		https://www.brcglobalstandards.com/brc-global-standards/food-safety/
Food Safety	Governance	BRC Global Standards	Global Standard Food Safety	4.11.3	As a minimum for food contact surfaces, processing equipment and for environmental cleaning in high-care/high-risk areas, limits of acceptable and unacceptable cleaning performance shall be defined. This shall be based on the potential hazards (e.g. microbiological, allergen, foreign-body contamination or product-to-product contamination). Acceptable levels of cleaning may be defined by visual ap…	v7.0		https://www.brcglobalstandards.com/brc-global-standards/food-safety/
Food Safety	Governance	BRC Global Standards	Global Standard Food Safety	4.14.5	Bait stations or other rodent control devices shall be appropriately located and maintained to prevent contamination risk to product. Toxic rodent baits shall not be used within production or storage areas where open product is present except when treating an active infestation. Where toxic baits are used these shall be secured. Any missing bait stations shall be recorded, reviewed and investigat…	v7.0		https://www.brcglobalstandards.com/brc-global-standards/food-safety/
Food Safety	Governance	BRC Global Standards	Global Standard Food Safety	4.10.6.1	Based on risk assessment, procedures shall be implemented to minimise foreign-body contamination originating with the packaging container (e.g. jars, cans and other pre-formed rigid containers). This may include the use of covered conveyors, container inversion and foreign-body removal through rinsing with water or air jets.	v7.0		https://www.brcglobalstandards.com/brc-global-standards/food-safety/
Food Safety	Governance	BRC Global Standards	Global Standard Food Safety	4.4.5	Ceilings and overheads shall be constructed, finished and maintained to prevent the risk of product contamination.	v7.0		https://www.brcglobalstandards.com/brc-global-standards/food-safety/
Food Safety	Governance	BRC Global Standards	Global Standard Food Safety	4.11.6	Cleaning equipment shall be: • hygienically designed and fit for purpose • suitably identified for intended use (e.g. colour coded or labelled) • cleaned and stored in a hygienic manner to prevent contamination. Equipment used for cleaning in high-care and high-risk areas shall be visually distinctive and dedicated for use in that area.	v7.0		https://www.brcglobalstandards.com/brc-global-standards/food-safety/
Food Safety	Governance	BRC Global Standards	Global Standard Food Safety	4.11.7.1	Cleaning-in-place (CIP) facilities, where used, shall be monitored and maintained to ensure their effective operation.	v7.0		https://www.brcglobalstandards.com/brc-global-standards/food-safety/
Food Safety	Governance	BRC Global Standards	Global Standard Food Safety	3.10.2	Complaint data shall be analysed for significant trends. Where there has been a significant increase in a complaint or a serious complaint, root cause analysis shall be used to implement ongoing improvements to product safety, legality and quality, and to avoid recurrence. This analysis shall be made available to relevant staff.	v7.0		https://www.brcglobalstandards.com/brc-global-standards/food-safety/
Food Safety	Governance	BRC Global Standards	Global Standard Food Safety	4.1.1	Consideration shall be given to local activities and the site environment, which may have an adverse impact on finished product integrity, and measures shall be taken to prevent contamination. Where measures have been put into place to protect the site (from potential contaminants, flooding etc.), they shall be reviewed in response to any changes.	v7.0		https://www.brcglobalstandards.com/brc-global-standards/food-safety/
Food Safety	Governance	BRC Global Standards	Global Standard Food Safety	4.3.3	Contractors and visitors, including drivers, shall be made aware of all procedures for access to premises and the requirements of the areas they are visiting, with special reference to hazards and potential product contamination. Contractors working in product processing or storage areas shall be the responsibility of a nominated person.	v7.0		https://www.brcglobalstandards.com/brc-global-standards/food-safety/
Food Safety	Governance	BRC Global Standards	Global Standard Food Safety	3.5.3.2	Contracts or formal agreements shall exist with the suppliers of services that clearly define service expectations and ensure potential food safety risks associated with the service have been addressed.	v7.0		https://www.brcglobalstandards.com/brc-global-standards/food-safety/
Food Safety	Governance	BRC Global Standards	Global Standard Food Safety	4.8.1	Designated changing facilities shall be provided for all personnel, whether staff, visitor or contractor. These shall be sited to allow direct access to the production, packing or storage areas without recourse to any external area. Where this is not possible, a risk assessment shall be carried out and procedures implemented accordingly (e.g. the provision of cleaning facilities for footwear).	v7.0		https://www.brcglobalstandards.com/brc-global-standards/food-safety/
Food Safety	Governance	BRC Global Standards	Global Standard Food Safety	2.13.1	Documentation and record keeping shall be sufficient to enable the site to verify that the HACCP controls, including controls managed by prerequisite programmes, are in place and maintained.	v7.0		https://www.brcglobalstandards.com/brc-global-standards/food-safety/
Food Safety	Governance	BRC Global Standards	Global Standard Food Safety	4.11.2	Documented cleaning procedures shall be in place and maintained for the building, plant and all equipment. Cleaning procedures for processing equipment, food contact surfaces and environmental cleaning in high-care/high-risk areas shall as a minimum include the: • responsibility for cleaning • item/area to be cleaned • frequency of cleaning • method of cleaning, including dismantling equipment fo…	v7.0		https://www.brcglobalstandards.com/brc-global-standards/food-safety/
Food Safety	Governance	BRC Global Standards	Global Standard Food Safety	4.9.3.3	Documented procedures detailing the action to be taken in case of breakage of glass or other brittle items shall be implemented and include the following: • quarantining the products and production area that were potentially affected • cleaning the production area • inspecting the production area and authorising to continue production • changing of workwear and inspection of footwear • specifying…	v7.0		https://www.brcglobalstandards.com/brc-global-standards/food-safety/
Food Safety	Governance	BRC Global Standards	Global Standard Food Safety	4.9.3.2	Documented procedures for handling glass and other brittle materials (other than product packaging) shall be in place where open products are handled or there is a risk of product contamination. These procedures shall include as a minimum: • a list of items detailing location, number, type and condition • recorded checks of condition of items, carried out at a specified frequency that is based on…	v7.0		https://www.brcglobalstandards.com/brc-global-standards/food-safety/
Food Safety	Governance	BRC Global Standards	Global Standard Food Safety	5.3.4	Documented procedures shall be established to ensure the eff ective management of allergenic materials to prevent cross-contamination into products not containing the allergen. This shall include as appropriate: • physical or time segregation while allergen-containing materials are being stored, processed or packed • the use of separate or additional protective overclothing when handling allergen…	v7.0		https://www.brcglobalstandards.com/brc-global-standards/food-safety/
Food Safety	Governance	BRC Global Standards	Global Standard Food Safety	4.16.1	Documented procedures to maintain product safety and quality during loading and transportation shall be developed and implemented. These may include, as appropriate: • controlling temperature of loading dock areas • the use of covered bays for vehicle loading or unloading • securing loads on pallets to prevent movement during transit • inspection of loads prior to dispatch.	v7.0		https://www.brcglobalstandards.com/brc-global-standards/food-safety/
Food Safety	Governance	BRC Global Standards	Global Standard Food Safety	4.15.1	Documented procedures to maintain product safety and quality during storage shall be developed on the basis of risk assessment, understood by relevant staff and implemented accordingly. These may include, as appropriate: • managing chilled and frozen product transfer between temperature-controlled areas • segregation of products where necessary to avoid cross-contamination (physical, microbiologi…	v7.0		https://www.brcglobalstandards.com/brc-global-standards/food-safety/
Food Safety	Governance	BRC Global Standards	Global Standard Food Safety	6.1.1	Documented process specifications and work instructions shall be available for the key processes in the production of products to ensure product safety, legality and quality. The specifications as appropriate shall include: • recipes – including identifi cation of any allergens • mixing instructions, speed, time • equipment process settings • cooking times and temperatures • cooling times and tem…	v7.0		https://www.brcglobalstandards.com/brc-global-standards/food-safety/
Food Safety	Governance	BRC Global Standards	Global Standard Food Safety	4.4.9	Doors shall be maintained in good condition: • External doors and dock levellers shall be close fitting or adequately proofed. • External doors to open product areas shall not be opened during production periods except in emergencies. Where external doors to enclosed product areas are opened, suitable precautions shall be taken to prevent pest ingress.	v7.0		https://www.brcglobalstandards.com/brc-global-standards/food-safety/
Food Safety	Governance	BRC Global Standards	Global Standard Food Safety	4.4.3	Drainage, where provided, shall be sited, designed and maintained to minimise risk of product contamination and not compromise product safety. Machinery and piping shall be arranged so that, wherever feasible, process waste water goes directly to drain. Where significant amounts of water are used, or direct piping to drain is not feasible, floors shall have adequate falls to cope with the flow of…	v7.0		https://www.brcglobalstandards.com/brc-global-standards/food-safety/
Food Safety	Governance	BRC Global Standards	Global Standard Food Safety	4.14.11	Employees shall understand the signs of pest activity and be aware of the need to report any evidence of pest activity to a designated manager.	v7.0		https://www.brcglobalstandards.com/brc-global-standards/food-safety/
Food Safety	Governance	BRC Global Standards	Global Standard Food Safety	4.7.7	Engineering workshops shall be kept clean and tidy and controls shall be in place to prevent transfer of engineering debris to production or storage areas.	v7.0		https://www.brcglobalstandards.com/brc-global-standards/food-safety/
Food Safety	Governance	BRC Global Standards	Global Standard Food Safety	5.3.8	Equipment or area cleaning procedures shall be designed to remove or reduce to acceptable levels any potential cross-contamination by allergens. The cleaning methods shall be validated to ensure they are effective and the effectiveness of the procedure routinely verified. Cleaning equipment used to clean allergenic materials shall either be identifiable and specific for allergen use, single use, …	v7.0		https://www.brcglobalstandards.com/brc-global-standards/food-safety/
Food Safety	Governance	BRC Global Standards	Global Standard Food Safety	4.6.2	Equipment which is in direct contact with food shall be suitable for food contact and meet legal requirements where applicable.	v7.0		https://www.brcglobalstandards.com/brc-global-standards/food-safety/
Food Safety	Governance	BRC Global Standards	Global Standard Food Safety	4.2.3	External storage tanks, silos and any intake pipes with an external opening shall be locked.	v7.0		https://www.brcglobalstandards.com/brc-global-standards/food-safety/
Food Safety	Governance	BRC Global Standards	Global Standard Food Safety	4.10.2.2	Filters and sieves shall be regularly inspected or tested for damage on a documented frequency based on risk. Records shall be maintained of the checks. Where defective filters or sieves are identified this shall be recorded and the potential for contamination of products investigated and appropriate action taken.	v7.0		https://www.brcglobalstandards.com/brc-global-standards/food-safety/
Food Safety	Governance	BRC Global Standards	Global Standard Food Safety	4.10.2.1	Filters and sieves used for foreign-body control shall be of a specified mesh size or gauge and designed to provide the maximum practical protection for the product. Material retained or removed by the system shall be examined and recorded to identify contamination risks.	v7.0		https://www.brcglobalstandards.com/brc-global-standards/food-safety/
Food Safety	Governance	BRC Global Standards	Global Standard Food Safety	4.4.2	Floors shall be suitably hard wearing to meet the demands of the process, and withstand cleaning materials and methods. They shall be impervious, be maintained in good repair and facilitate cleaning.	v7.0		https://www.brcglobalstandards.com/brc-global-standards/food-safety/
Food Safety	Governance	BRC Global Standards	Global Standard Food Safety	4.14.6	Fly-killing devices and/or pheromone traps shall be correctly sited and operational. If there is a danger of insects being expelled from a fly-killing extermination device and contaminating the product, alternative systems and equipment shall be used.	v7.0		https://www.brcglobalstandards.com/brc-global-standards/food-safety/
Food Safety	Governance	BRC Global Standards	Global Standard Food Safety	2.9.1	For each CCP, the appropriate critical limits shall be defined in order to identify clearly whether the process is in or out of control. Critical limits shall be: • measurable wherever possible (e.g. time, temperature, pH) • supported by clear guidance or examples where measures are subjective (e.g. photographs).	v7.0		https://www.brcglobalstandards.com/brc-global-standards/food-safety/
Food Safety	Governance	BRC Global Standards	Global Standard Food Safety	2.8.1	For each hazard that requires control, control points shall be reviewed to identify those that are critical. This requires a logical approach and may be facilitated by use of a decision tree. Critical control points (CCPs) shall be those control points which are required in order to prevent or eliminate a food safety hazard or reduce it to an acceptable level. If a hazard is identified at a step …	v7.0		https://www.brcglobalstandards.com/brc-global-standards/food-safety/
Food Safety	Governance	BRC Global Standards	Global Standard Food Safety	4.9.3.1	Glass or other brittle materials shall be excluded or protected against breakage in areas where open products are handled or there is a risk of product contamination.	v7.0		https://www.brcglobalstandards.com/brc-global-standards/food-safety/
Food Safety	Governance	BRC Global Standards	Global Standard Food Safety	7.2.2	Hand-washing shall be performed on entry to the production areas and at a frequency that is appropriate to minimise the risk of product contamination.	v7.0		https://www.brcglobalstandards.com/brc-global-standards/food-safety/
Food Safety	Governance	BRC Global Standards	Global Standard Food Safety	4.4.13	High-risk areas shall be supplied with sufficient changes of filtered air. The filter specification used and frequency of air changes shall be documented. This shall be based on a risk assessment, taking into account the source of the air and the requirement to maintain a positive air pressure relative to the surrounding areas.	v7.0		https://www.brcglobalstandards.com/brc-global-standards/food-safety/
Food Safety	Governance	BRC Global Standards	Global Standard Food Safety	7.4.6	If gloves are used, they shall be replaced regularly. Where appropriate, gloves shall be suitable for food use, of a disposable type, of a distinctive colour (blue where possible), be intact and not shed loose fibres.	v7.0		https://www.brcglobalstandards.com/brc-global-standards/food-safety/
Food Safety	Governance	BRC Global Standards	Global Standard Food Safety	4.14.1	If pest activity is identified it shall not present a risk of contamination to products, raw materials or packaging. The presence of any infestation on site shall be identified in pest control records and be part of an effective pest management programme to eliminate or manage the infestation such that it does not present a risk to products, raw materials or packaging.	v7.0		https://www.brcglobalstandards.com/brc-global-standards/food-safety/
Food Safety	Governance	BRC Global Standards	Global Standard Food Safety	4.7.2	In addition to any planned maintenance programme, where there is a risk of product contamination by foreign bodies arising from equipment damage, the equipment shall be inspected at predetermined intervals, inspection results documented and appropriate action taken.	v7.0		https://www.brcglobalstandards.com/brc-global-standards/food-safety/
Food Safety	Governance	BRC Global Standards	Global Standard Food Safety	3.4.4	In addition to the internal audit programme there shall be a programme of documented inspections to ensure that the factory environment and processing equipment is maintained in a suitable condition for food production. These inspections shall include: • hygiene inspections to assess cleaning and housekeeping performance • fabrication inspections to identify risks to the product from the building…	v7.0		https://www.brcglobalstandards.com/brc-global-standards/food-safety/
Food Safety	Governance	BRC Global Standards	Global Standard Food Safety	6.1.3	In circumstances where process parameters or product quality are controlled by in-line monitoring devices, these shall be linked to a suitable failure alert system that is routinely tested.	v7.0		https://www.brcglobalstandards.com/brc-global-standards/food-safety/
Food Safety	Governance	BRC Global Standards	Global Standard Food Safety	6.1.5	In the case of equipment failure or deviation of the process from specifi cation, procedures shall be in place to establish the safety status and quality of the product to determine the action to be taken.	v7.0		https://www.brcglobalstandards.com/brc-global-standards/food-safety/
Food Safety	Governance	BRC Global Standards	Global Standard Food Safety	3.11.4	In the event of a product recall, the certification body issuing the current certificate for the site against this Standard shall be informed within 3 working days of the decision to issue a recall.	v7.0		https://www.brcglobalstandards.com/brc-global-standards/food-safety/
Food Safety	Governance	BRC Global Standards	Global Standard Food Safety	4.14.7	In the event of infestation, or evidence of pest activity, immediate action shall be taken to identify at-risk product and to minimise the risk of product contamination. Any potentially affected products should be subject to the non-conforming product procedure.	v7.0		https://www.brcglobalstandards.com/brc-global-standards/food-safety/
Food Safety	Governance	BRC Global Standards	Global Standard Food Safety	7.4.3	Laundering of protective clothing shall take place by an approved contracted or in-house laundry using defined criteria to validate the effectiveness of the laundering process. The laundry must operate procedures which ensure: • adequate segregation between dirty and cleaned clothes • effective cleaning of the protective clothing • protective clothing for high-risk or high-care areas is commercia…	v7.0		https://www.brcglobalstandards.com/brc-global-standards/food-safety/
Food Safety	Governance	BRC Global Standards	Global Standard Food Safety	4.7.5	Maintenance activities undertaken in high-risk and high-care areas shall respect the segregation requirements of the area. Wherever possible tools and equipment shall be dedicated for use in the area and be retained in the area.	v7.0		https://www.brcglobalstandards.com/brc-global-standards/food-safety/
Food Safety	Governance	BRC Global Standards	Global Standard Food Safety	4.16.4	Maintenance systems and documented cleaning procedures shall be available for all vehicles and equipment used for loading/unloading. There shall be records of the measures taken.	v7.0		https://www.brcglobalstandards.com/brc-global-standards/food-safety/
Food Safety	Governance	BRC Global Standards	Global Standard Food Safety		Management review meetings att ended by the site’s senior management shall be undertaken at appropriate planned intervals, annually as a minimum, to review the site performance against the Standard and objectives set in clause 1.1.2. The review process shall include the evaluation of: • previous management review action plans and timeframes • results of internal, second-party and/or third-party a…	v7.0		https://www.brcglobalstandards.com/brc-global-standards/food-safety/
Food Safety	Governance	BRC Global Standards	Global Standard Food Safety	4.7.6	Materials used for equipment and plant maintenance and that pose a risk by direct or indirect contact with raw materials, intermediate and finished products, such as lubricating oil, shall be food grade and of a known allergen status.	v7.0		https://www.brcglobalstandards.com/brc-global-standards/food-safety/
Food Safety	Governance	BRC Global Standards	Global Standard Food Safety	4.2.2	Measures shall be in place to ensure only authorised personnel have access to production and storage areas, and access to the site by employees, contractors and visitors shall be controlled. A visitor reporting system shall be in place. Staff shall be trained in site security procedures and encouraged to report unidentified or unknown visitors.	v7.0		https://www.brcglobalstandards.com/brc-global-standards/food-safety/
Food Safety	Governance	BRC Global Standards	Global Standard Food Safety	4.10.3.1	Metal detection equipment shall be in place unless risk assessment demonstrates that this does not improve the protection of final products from metal contamination. Where metal detectors are not used justification shall be documented. The absence of metal detection would only normally be based on the use of an alternative, more effective method of protection (e.g. use of X-ray, fine sieves or fi…	v7.0		https://www.brcglobalstandards.com/brc-global-standards/food-safety/
Food Safety	Governance	BRC Global Standards	Global Standard Food Safety	4.10.3.4	Metal detector checking procedures shall be based on good practice and shall as a minimum include the following: • Use of test pieces incorporating a sphere of metal of a known diameter selected on the basis of risk. The test pieces shall be marked with the size and type of test material contained. • Tests carried out using separate test pieces containing ferrous metal, stainless steel and typica…	v7.0		https://www.brcglobalstandards.com/brc-global-standards/food-safety/
Food Safety	Governance	BRC Global Standards	Global Standard Food Safety	4.8.3	Outdoor clothing and other personal items shall be stored separately from production clothing within the changing facilities. Facilities shall be available to separate clean and dirty production clothing.	v7.0		https://www.brcglobalstandards.com/brc-global-standards/food-safety/
Food Safety	Governance	BRC Global Standards	Global Standard Food Safety	5.6.2.1	Pathogen testing shall be subcontracted to an external laboratory or, where conducted internally, the laboratory facility shall be fully segregated from the production and storage areas and have operating procedures to prevent any risk of product contamination.	v7.0		https://www.brcglobalstandards.com/brc-global-standards/food-safety/
Food Safety	Governance	BRC Global Standards	Global Standard Food Safety	4.14.4	Pest control documentation and records shall be maintained. This shall include as a minimum: • an up-to-date plan of the full site, identifying numbered pest control device locations • identification of the baits and/or monitoring devices on site • clearly defined responsibilities for site management and for the contractor • details of pest control products used, including instructions for their …	v7.0		https://www.brcglobalstandards.com/brc-global-standards/food-safety/
Food Safety	Governance	BRC Global Standards	Global Standard Food Safety	4.3.8	Premises shall allow sufficient working space and storage capacity to enable all operations to be carried out properly under safe hygienic conditions.	v7.0		https://www.brcglobalstandards.com/brc-global-standards/food-safety/
Food Safety	Governance	BRC Global Standards	Global Standard Food Safety	2.12.1	Procedures of verification shall be established to confirm that the HACCP plan, including controls managed by prerequisite programmes, continues to be effective. Examples of verification activities include: • internal audits • review of records where acceptable limits have been exceeded • review of complaints by enforcement authorities or customers • review of incidents of product withdrawal or r…	v7.0		https://www.brcglobalstandards.com/brc-global-standards/food-safety/
Food Safety	Governance	BRC Global Standards	Global Standard Food Safety	5.6.2.4	Procedures shall be in place to ensure reliability of laboratory results, other than those critical to safety and legality specified in clause 5.6.2.3. These shall include: • use of recognised test methods, where available • documented testing procedures • ensuring staff are suitably qualified and/or trained and competent to carry out the analysis required • use of a system to verify the accuracy…	v7.0		https://www.brcglobalstandards.com/brc-global-standards/food-safety/
Food Safety	Governance	BRC Global Standards	Global Standard Food Safety	6.4.4	Procedures shall be in place to record actions to be taken when the prescribed measuring devices are found not to be operating within specified limits. Where the safety or legality of products is based on equipment found to be inaccurate, action shall be taken to ensure at-risk product is not offered for sale.	v7.0		https://www.brcglobalstandards.com/brc-global-standards/food-safety/
Food Safety	Governance	BRC Global Standards	Global Standard Food Safety	6.1.2	Process monitoring, such as of temperature, time, pressure and chemical properties, shall be implemented, adequately controlled and recorded to ensure that product is produced within the required process specification.	v7.0		https://www.brcglobalstandards.com/brc-global-standards/food-safety/
Food Safety	Governance	BRC Global Standards	Global Standard Food Safety	7.2.5	Processes and written instructions for staff shall be in place to control the use and storage of personal medicines, so as to minimise the risk of product contamination.	v7.0		https://www.brcglobalstandards.com/brc-global-standards/food-safety/
Food Safety	Governance	BRC Global Standards	Global Standard Food Safety	4.9.1.1	Processes shall be in place to manage the use, storage and handling of non-food chemicals to prevent chemical contamination. These shall include as a minimum: • an approved list of chemicals for purchase • availability of material safety data sheets and specifications • confirmation of suitability for use in a food-processing environment • avoidance of strongly scented products • the labelling an…	v7.0		https://www.brcglobalstandards.com/brc-global-standards/food-safety/
Food Safety	Governance	BRC Global Standards	Global Standard Food Safety	5.5.2	Product liners and bags purchased by the company for use in direct contact with ingredients, or work in process, shall be appropriately coloured and resistant to tearing to prevent accidental contamination.	v7.0		https://www.brcglobalstandards.com/brc-global-standards/food-safety/
Food Safety	Governance	BRC Global Standards	Global Standard Food Safety	7.4.2	Protective clothing shall be available that: • is provided in sufficient numbers for each employee • is of suitable design to prevent contamination of the product (as a minimum containing no external pockets above the waist or sewn-on buttons) • fully contains all scalp hair to prevent product contamination • includes snoods for beards and moustaches, where required, to prevent product contaminat…	v7.0		https://www.brcglobalstandards.com/brc-global-standards/food-safety/
Food Safety	Governance	BRC Global Standards	Global Standard Food Safety	7.4.5	Protective clothing shall be changed at an appropriate frequency, based on risk. For high-risk and high-care areas the protective clothing shall be changed at least daily.	v7.0		https://www.brcglobalstandards.com/brc-global-standards/food-safety/
Food Safety	Governance	BRC Global Standards	Global Standard Food Safety	2.10.2	Records associated with the monitoring of each CCP shall include the date, time and result of measurement and shall be signed by the person responsible for the monitoring and verified, when appropriate, by an authorised person. Where records are in electronic form there shall be evidence that records have been checked and verified.	v7.0		https://www.brcglobalstandards.com/brc-global-standards/food-safety/
Food Safety	Governance	BRC Global Standards	Global Standard Food Safety	4.14.8	Records of pest control inspections, pest proofing and hygiene recommendations and actions taken shall be maintained. It shall be the responsibility of the site to ensure that all of the relevant recommendations made by its contractor or in-house expert are carried out in a timely manner.	v7.0		https://www.brcglobalstandards.com/brc-global-standards/food-safety/
Food Safety	Governance	BRC Global Standards	Global Standard Food Safety	4.9.4.3	Records shall be maintained of all container breakages on the line. Where no breakages have occurred during a production period, this shall also be recorded. This record shall be reviewed to identify trends and potential line or container improvements.	v7.0		https://www.brcglobalstandards.com/brc-global-standards/food-safety/
Food Safety	Governance	BRC Global Standards	Global Standard Food Safety	6.4.3	Reference measuring equipment shall be calibrated and traceable to a recognised national or international standard and records maintained. The uncertainty of calibration shall be considered when equipment is used to assess critical limits.	v7.0		https://www.brcglobalstandards.com/brc-global-standards/food-safety/
Food Safety	Governance	BRC Global Standards	Global Standard Food Safety	4.14.10	Results of pest control inspections shall be assessed and analysed for trends on a regular basis, but, as a minimum: • in the event of an infestation • annually. This shall include a catch analysis from trapping devices to identify problem areas. The analysis shall be used as a basis for improving the pest control procedures.	v7.0		https://www.brcglobalstandards.com/brc-global-standards/food-safety/
Food Safety	Governance	BRC Global Standards	Global Standard Food Safety	5.1.4	Shelf-life trials shall be undertaken using documented protocols reflecting conditions experienced during storage, transport and handling. Results shall be recorded and retained and shall confirm compliance with relevant microbiological, chemical and organoleptic criteria. Where shelf-life trials prior to production are impractical, for instance for some long-life products, a documented scienceba…	v7.0		https://www.brcglobalstandards.com/brc-global-standards/food-safety/
Food Safety	Governance	BRC Global Standards	Global Standard Food Safety	3.6.1	Specifications for raw materials and packaging shall be adequate and accurate and ensure compliance with relevant safety and legislative requirements. The specifications shall include defined limits for relevant attributes of the material which may affect the quality or safety of the final products (e.g. chemical, microbiological or physical standards).	v7.0		https://www.brcglobalstandards.com/brc-global-standards/food-safety/
Food Safety	Governance	BRC Global Standards	Global Standard Food Safety	4.8.2	Storage facilities of sufficient size to accommodate personal items shall be provided for all personnel who work in raw material handling, preparation, processing, packing and storage areas.	v7.0		https://www.brcglobalstandards.com/brc-global-standards/food-safety/
Food Safety	Governance	BRC Global Standards	Global Standard Food Safety	4.8.6	Suitable and sufficient hand-washing facilities shall be provided at access to, and at other appropriate points within, production areas. Such hand-washing facilities shall provide as a minimum: • advisory signs to prompt hand-washing • a sufficient quantity of water at a suitable temperature • water taps with hands-free operation • liquid/foam soap • single-use towels or suitably designed and lo…	v7.0		https://www.brcglobalstandards.com/brc-global-standards/food-safety/
Food Safety	Governance	BRC Global Standards	Global Standard Food Safety	4.4.10	Suitable and sufficient lighting shall be provided for correct operation of processes, inspection of product and effective cleaning.	v7.0		https://www.brcglobalstandards.com/brc-global-standards/food-safety/
Food Safety	Governance	BRC Global Standards	Global Standard Food Safety	4.9.4.2	Systems shall be in place to manage container breakages between the container cleaning/inspection point and container closure. This shall include, as a minimum, documented instructions which ensure: • the removal and disposal of at-risk products in the vicinity of the breakage; this may be specific for different equipment or areas of the production line • the effective cleaning of the line or equ…	v7.0		https://www.brcglobalstandards.com/brc-global-standards/food-safety/
Food Safety	Governance	BRC Global Standards	Global Standard Food Safety	4.3.9	Temporary structures constructed during building work or refurbishment etc. shall be designed and located to avoid pest harbourage and ensure the safety and quality of products.	v7.0		https://www.brcglobalstandards.com/brc-global-standards/food-safety/
Food Safety	Governance	BRC Global Standards	Global Standard Food Safety	5.6.1.2	Test and inspection results shall be recorded and reviewed regularly to identify trends. The significance of external laboratory results shall be understood and acted upon accordingly. Appropriate actions shall be implemented promptly to address any unsatisfactory results or trends.	v7.0		https://www.brcglobalstandards.com/brc-global-standards/food-safety/
Food Safety	Governance	BRC Global Standards	Global Standard Food Safety	4.1.3	The building fabric shall be maintained to minimise potential for product contamination (e.g. elimination of bird roosting sites, sealing gaps around pipes to prevent pest entry, ingress of water and other contaminants).	v7.0		https://www.brcglobalstandards.com/brc-global-standards/food-safety/
Food Safety	Governance	BRC Global Standards	Global Standard Food Safety	4.11.7.3	The CIP equipment shall be operated to ensure effective cleaning is carried out: • The process parameters, time, detergent concentrations, flow rate and temperatures shall be defined to ensure removal of the appropriate target hazard (e.g. soil, allergens, vegetative microorganisms, spores). This shall be validated and records of the validation maintained. • Detergent concentrations shall be chec…	v7.0		https://www.brcglobalstandards.com/brc-global-standards/food-safety/
Food Safety	Governance	BRC Global Standards	Global Standard Food Safety	4.11.5	The cleanliness of equipment shall be checked before equipment is released back into production. The results of checks on cleaning, including visual, analytical and microbiological checks, shall be recorded and used to identify trends in cleaning performance and instigate improvements where required.	v7.0		https://www.brcglobalstandards.com/brc-global-standards/food-safety/
Food Safety	Governance	BRC Global Standards	Global Standard Food Safety	7.4.1	The company shall document and communicate to all employees (including agency and temporary personnel), contractors or visitors the rules regarding the wearing of protective clothing in specified work areas (e.g. high-care or high-risk areas). This shall also include policies relating to the wearing of protective clothing away from the production environment (e.g. removal before entering toilets,…	v7.0		https://www.brcglobalstandards.com/brc-global-standards/food-safety/
Food Safety	Governance	BRC Global Standards	Global Standard Food Safety	3.5.4.2	The company shall ensure that subcontractors are approved and monitored by successful completion of either: • certification to the applicable BRC Global Standard for Food Safety or other GFSI-recognised scheme • a documented site audit with a scope to include product safety, traceability, HACCP review and good manufacturing practices by an experienced and demonstrably competent product safety aud…	v7.0		https://www.brcglobalstandards.com/brc-global-standards/food-safety/
Food Safety	Governance	BRC Global Standards	Global Standard Food Safety	3.5.4.4	The company shall establish inspection and test procedures for products where part of the processing or packing have been outsourced, including visual, chemical and/or microbiological testing, dependent on risk assessment.	v7.0		https://www.brcglobalstandards.com/brc-global-standards/food-safety/
Food Safety	Governance	BRC Global Standards	Global Standard Food Safety	3.5.2.1	The company shall have a documented procedure for the acceptance of raw materials and packaging on receipt based upon the risk assessment (clause 3.5.1.1). Raw material including packaging acceptance and its release for use shall be based on one or a combination of: • product sampling and testing • visual inspection on receipt • certificates of analysis – specific to the consignment • certificate…	v7.0		https://www.brcglobalstandards.com/brc-global-standards/food-safety/
Food Safety	Governance	BRC Global Standards	Global Standard Food Safety	3.11.2	The company shall have a documented product withdrawal and recall procedure. This shall include as a minimum: • identification of key personnel constituting the recall management team, with clearly identified responsibilities • guidelines for deciding whether a product needs to be recalled or withdrawn and the records to be maintained • an up-to-date list of key contacts (including out-of-hours c…	v7.0		https://www.brcglobalstandards.com/brc-global-standards/food-safety/
Food Safety	Governance	BRC Global Standards	Global Standard Food Safety	3.5.1.2	The company shall have a documented supplier approval and ongoing monitoring procedure to ensure that all suppliers of raw materials, including packaging, effectively manage risks to raw material quality and safety and are operating effective traceability processes. The approval and monitoring procedure shall be based on risk and include one or a combination of: • certification (e.g. to BRC Globa…	v7.0		https://www.brcglobalstandards.com/brc-global-standards/food-safety/
Food Safety	Governance	BRC Global Standards	Global Standard Food Safety	3.2.1	The company shall have a procedure to manage documents which form part of the food safety and quality system. This shall include: • a list of all controlled documents indicating the latest version number • the method for the identification and authorisation of controlled documents • a record of the reason for any changes or amendments to documents • the system for the replacement of existing docu…	v7.0		https://www.brcglobalstandards.com/brc-global-standards/food-safety/
Food Safety	Governance	BRC Global Standards	Global Standard Food Safety	1.2.1	The company shall have an organisation chart demonstrating the management structure of the company. The responsibilities for the management of activities which ensure food safety, legality and quality shall be clearly allocated and understood by the managers responsible. It shall be clearly documented who deputises in the absence of the responsible person.	v7.0		https://www.brcglobalstandards.com/brc-global-standards/food-safety/
Food Safety	Governance	BRC Global Standards	Global Standard Food Safety	3.11.1	The company shall have documented procedures designed to report and effectively manage incidents and potential emergency situations that impact food safety, legality or quality. This shall include consideration of contingency plans to maintain product safety, quality and legality. Incidents may include: • disruption to key services such as water, energy, transport, refrigeration processes, staff …	v7.0		https://www.brcglobalstandards.com/brc-global-standards/food-safety/
Food Safety	Governance	BRC Global Standards	Global Standard Food Safety	4.16.5	The company shall have documented procedures for the transport of products, which shall include: • any restrictions on the use of mixed loads • requirements for the security of products during transit, particularly when vehicles are parked and unattended • clear instructions in the case of vehicle breakdown, accident or failure of refrigeration systems, which ensure the safety of the products is …	v7.0		https://www.brcglobalstandards.com/brc-global-standards/food-safety/
Food Safety	Governance	BRC Global Standards	Global Standard Food Safety	5.4.1	The company shall have processes in place to access information on historical and developing threats to the supply chain which may present a risk of adulteration or substitution of raw materials. Such information may come from: • trade associations • government sources • private resource centres.	v7.0		https://www.brcglobalstandards.com/brc-global-standards/food-safety/
Food Safety	Governance	BRC Global Standards	Global Standard Food Safety	5.3.2	The company shall identify and list allergen-containing materials handled on site. This shall include raw materials, processing aids, intermediate and finished products, and any new product development ingredients or products.	v7.0		https://www.brcglobalstandards.com/brc-global-standards/food-safety/
Food Safety	Governance	BRC Global Standards	Global Standard Food Safety	5.1.1	The company shall provide clear guidelines on any restrictions to the scope of new product developments to control the introduction of hazards which would be unacceptable to the site or customers (e.g. the introduction of allergens, glass packaging or microbiological risks).	v7.0		https://www.brcglobalstandards.com/brc-global-standards/food-safety/
Food Safety	Governance	BRC Global Standards	Global Standard Food Safety	7.1.6	The company shall routinely review the competencies of its staff . As appropriate, it shall provide relevant training. This may be in the form of training, refresher training, coaching, mentoring or on-the-job experience.	v7.0		https://www.brcglobalstandards.com/brc-global-standards/food-safety/
Food Safety	Governance	BRC Global Standards	Global Standard Food Safety	4.2.1	The company shall undertake a documented assessment of the security arrangements and potential risks to the products from any deliberate attempt to inflict contamination or damage. Areas shall be assessed according to risk; sensitive or restricted areas shall be defined, clearly marked, monitored and controlled. Identified security arrangements to reduce risks shall be implemented and reviewed at…	v7.0		https://www.brcglobalstandards.com/brc-global-standards/food-safety/
Food Safety	Governance	BRC Global Standards	Global Standard Food Safety	3.5.1.1	The company shall undertake a documented risk assessment of each raw material or group of raw materials including packaging to identify potential risks to product safety, legality and quality. This shall take into account the potential for: • allergen contamination • foreign-body risks • microbiological contamination • chemical contamination • substitution or fraud (see clause 5.4.2). Considerati…	v7.0		https://www.brcglobalstandards.com/brc-global-standards/food-safety/
Food Safety	Governance	BRC Global Standards	Global Standard Food Safety	1.1.6	The company’s senior management shall have a system in place to ensure that the site is kept informed of and reviews: • scientific and technical developments • industry codes of practice • new risks to authenticity of raw materials • all relevant legislation applicable in the country of raw material supply, production and, where known, the country where the product will be sold.	v7.0		https://www.brcglobalstandards.com/brc-global-standards/food-safety/
Food Safety	Governance	BRC Global Standards	Global Standard Food Safety	1.1.5	The company’s senior management shall provide the human and financial resources required to produce food safely and in compliance with the requirements of this Standard.	v7.0		https://www.brcglobalstandards.com/brc-global-standards/food-safety/
Food Safety	Governance	BRC Global Standards	Global Standard Food Safety	4.10.6.2	The eff ectiveness of the container cleaning equipment shall be checked and recorded during each production. Where the system incorporates a rejection system for dirty or damaged containers, the check shall incorporate a test of both the detection and eff ective rejection of the test container.	v7.0		https://www.brcglobalstandards.com/brc-global-standards/food-safety/
Food Safety	Governance	BRC Global Standards	Global Standard Food Safety	4.1.2	The external areas shall be maintained in good order. Where buildings are surrounded by grassed or planted areas, they shall be regularly tended and well maintained. External traffic routes under site control shall be suitably surfaced and maintained in good repair to avoid contamination of the product.	v7.0		https://www.brcglobalstandards.com/brc-global-standards/food-safety/
Food Safety	Governance	BRC Global Standards	Global Standard Food Safety	3.1.2	The food safety and quality manual shall be fully implemented and the manual or relevant components shall be readily available to relevant staff.	v7.0		https://www.brcglobalstandards.com/brc-global-standards/food-safety/
Food Safety	Governance	BRC Global Standards	Global Standard Food Safety	2.7.2	The HACCP food safety team shall conduct a hazard analysis to identify hazards which need to be prevented, eliminated or reduced to acceptable levels. Consideration shall be given to the following: • likely occurrence of hazard • severity of the effects on consumer safety • vulnerability of those exposed • survival and multiplication of micro-organisms of specific concern to the product • presenc…	v7.0		https://www.brcglobalstandards.com/brc-global-standards/food-safety/
Food Safety	Governance	BRC Global Standards	Global Standard Food Safety	2.7.3	The HACCP food safety team shall consider the control measures necessary to prevent or eliminate a food safety hazard or reduce it to an acceptable level. Where the control is achieved through existing prerequisite programmes, this shall be stated and the adequacy of the programme to control the specific hazard validated. Consideration may be given to using more than one control measure.	v7.0		https://www.brcglobalstandards.com/brc-global-standards/food-safety/
Food Safety	Governance	BRC Global Standards	Global Standard Food Safety	2.7.1	The HACCP food safety team shall identify and record all the potential hazards that are reasonably expected to occur at each step in relation to product, process and facilities. This shall include hazards present in raw materials, those introduced during the process or surviving the process steps, and allergen risks (refer to clause 5.3). It shall also take account of the preceding and following …	v7.0		https://www.brcglobalstandards.com/brc-global-standards/food-safety/
Food Safety	Governance	BRC Global Standards	Global Standard Food Safety	2.14.1	The HACCP food safety team shall review the HACCP plan and prerequisite programmes at least annually and prior to any changes which may affect product safety. As a guide, these may include the following, although this is not an exhaustive list: • change in raw materials or supplier of raw materials • change in ingredients/recipe • change in processing conditions, process flow or equipment • chang…	v7.0		https://www.brcglobalstandards.com/brc-global-standards/food-safety/
Food Safety	Governance	BRC Global Standards	Global Standard Food Safety	2.11.1	The HACCP food safety team shall specify and document the corrective action to be taken when monitored results indicate a failure to meet a control limit, or when monitored results indicate a trend towards loss of control. This shall include the action to be taken by nominated personnel with regard to any products that have been manufactured during the period when the process was out of control.	v7.0		https://www.brcglobalstandards.com/brc-global-standards/food-safety/
Food Safety	Governance	BRC Global Standards	Global Standard Food Safety	2.9.2	The HACCP food safety team shall validate each CCP. Documented evidence shall show that the control measures selected and critical limits identified are capable of consistently controlling the hazard to the specified acceptable level.	v7.0		https://www.brcglobalstandards.com/brc-global-standards/food-safety/
Food Safety	Governance	BRC Global Standards	Global Standard Food Safety	2.6.1	The HACCP food safety team shall verify the accuracy of the flow diagrams by on-site audit and challenge at least annually. Daily and seasonal variations shall be considered and evaluated. Records of verified flow diagrams shall be maintained.	v7.0		https://www.brcglobalstandards.com/brc-global-standards/food-safety/
Food Safety	Governance	BRC Global Standards	Global Standard Food Safety	2.1.1	The HACCP plan shall be developed and managed by a multi-disciplinary food safety team that includes those responsible for quality/technical, production operations, engineering and other relevant functions. The team leader shall have an in-depth knowledge of HACCP and be able to demonstrate competence and experience. The team members shall have specifi c knowledge of HACCP and relevant knowledge …	v7.0		https://www.brcglobalstandards.com/brc-global-standards/food-safety/
Food Safety	Governance	BRC Global Standards	Global Standard Food Safety	2.4.1	The intended use of the product by the customer, and any known alternative use, shall be described, defining the consumer target groups, including the suitability of the product for vulnerable groups of the population (e.g. infants, elderly, allergy sufferers).	v7.0		https://www.brcglobalstandards.com/brc-global-standards/food-safety/
Food Safety	Governance	BRC Global Standards	Global Standard Food Safety	4.10.3.2	The metal detector or X-ray equipment shall incorporate one of the following: • an automatic rejection device, for continuous in-line systems, which shall either divert contaminated product out of the product flow or to a secure unit accessible only to authorised personnel • a belt stop system with an alarm where the product cannot be automatically rejected (e.g. for very large packs) • in-line d…	v7.0		https://www.brcglobalstandards.com/brc-global-standards/food-safety/
Food Safety	Governance	BRC Global Standards	Global Standard Food Safety	4.3.4	The movement of personnel, raw materials, packaging, rework and/or waste shall not compromise the safety of products. The process flow, together with the use of demonstrably effective procedures, shall be in place to minimise the risk of the contamination of raw materials, intermediate/semi-processed products, packaging and finished products.	v7.0		https://www.brcglobalstandards.com/brc-global-standards/food-safety/
Food Safety	Governance	BRC Global Standards	Global Standard Food Safety	4.11.1	The premises and equipment shall be maintained in a clean and hygienic condition.	v7.0		https://www.brcglobalstandards.com/brc-global-standards/food-safety/
Food Safety	Governance	BRC Global Standards	Global Standard Food Safety	3.5.1.4	The procedures shall define how exceptions to the supplier approval processes in clause 3.5.1.2 are handled (e.g. where raw material suppliers are prescribed by a customer) or where information for effective supplier approval is not available (e.g. bulk agricultural commodity products) and instead product testing is used to verify product quality and safety. When a site produces customer-branded …	v7.0		https://www.brcglobalstandards.com/brc-global-standards/food-safety/
Food Safety	Governance	BRC Global Standards	Global Standard Food Safety	5.4.6	The process flow for the production of products where claims are made shall be documented and potential areas for contamination or loss of identity identified. Appropriate controls shall be established to ensure the integrity of the product claims.	v7.0		https://www.brcglobalstandards.com/brc-global-standards/food-safety/
Food Safety	Governance	BRC Global Standards	Global Standard Food Safety	3.11.3	The product recall and withdrawal procedures shall be tested, at least annually, in a way that ensures their effective operation. Results of the test shall be retained and shall include timings of key activities. The results of the test and of any actual recall shall be used to review the procedure and implement improvements as necessary.	v7.0		https://www.brcglobalstandards.com/brc-global-standards/food-safety/
Food Safety	Governance	BRC Global Standards	Global Standard Food Safety	4.9.2.2	The purchase of ingredients and packaging which use staples or other foreign-body hazards as part of the packaging materials shall be avoided. Staples, paper clips and drawing pins shall not be used in open product areas. Where staples or other items are present as packaging materials or closures, appropriate precautions shall be taken to minimise the risk of product contamination.	v7.0		https://www.brcglobalstandards.com/brc-global-standards/food-safety/
Food Safety	Governance	BRC Global Standards	Global Standard Food Safety	7.2.1	The requirements for personal hygiene shall be documented and communicated to all personnel. This shall include as a minimum the following requirements: • watches shall not be worn • jewellery shall not be worn, with the exception of a plain wedding ring or wedding wristband • rings and studs in exposed parts of the body, such as ears, noses, tongues and eyebrows, shall not be worn • fingernails …	v7.0		https://www.brcglobalstandards.com/brc-global-standards/food-safety/
Food Safety	Governance	BRC Global Standards	Global Standard Food Safety	4.11.4	The resources for undertaking cleaning shall be available. Where it is necessary to dismantle equipment for cleaning purposes or to enter large equipment for cleaning, this shall be appropriately scheduled and, where necessary, planned for non-production periods. Cleaning staff shall be adequately trained or engineering support provided where access within equipment is required for cleaning.	v7.0		https://www.brcglobalstandards.com/brc-global-standards/food-safety/
Food Safety	Governance	BRC Global Standards	Global Standard Food Safety	2.1.2	The scope of each HACCP plan, including the products and processes covered, shall be defined.	v7.0		https://www.brcglobalstandards.com/brc-global-standards/food-safety/
Food Safety	Governance	BRC Global Standards	Global Standard Food Safety	4.3.2	The site map(s) shall define: • access points for personnel • access points for raw materials (including packaging) • routes of movement for personnel • routes of movement for raw materials • routes for the removal of waste • routes for the movement of rework • location of any staff facilities including changing rooms, toilets, canteens and smoking areas • production process flow.	v7.0		https://www.brcglobalstandards.com/brc-global-standards/food-safety/
Food Safety	Governance	BRC Global Standards	Global Standard Food Safety	5.3.1	The site shall carry out an assessment of raw materials to establish the presence and likelihood of contamination by allergens (refer to glossary). This shall include review of raw material specifi cations and, where required, obtain additional information from suppliers, for example through questionnaires to understand the allergen status of the raw material, its ingredients and the factory in w…	v7.0		https://www.brcglobalstandards.com/brc-global-standards/food-safety/
Food Safety	Governance	BRC Global Standards	Global Standard Food Safety	4.14.2	The site shall either contract the services of a competent pest control organisation, or shall have appropriately trained staff, for the regular inspection and treatment of the site to deter and eradicate infestation. The frequency of inspections shall be determined by risk assessment and shall be documented. Where the services of a pest control contractor are employed, the service scope shall be…	v7.0		https://www.brcglobalstandards.com/brc-global-standards/food-safety/
Food Safety	Governance	BRC Global Standards	Global Standard Food Safety	5.6.1.3	The site shall ensure that a system of ongoing shelf-life assessment is in place. This shall be based on risk and shall include sensory analysis and, as applicable, microbiological testing and relevant chemical factors such as pH and aw. Records and results from shelf-life tests shall verify the shelf-lifeperiod indicated on the product.	v7.0		https://www.brcglobalstandards.com/brc-global-standards/food-safety/
Food Safety	Governance	BRC Global Standards	Global Standard Food Safety	4.10.1.3	The site shall ensure that the frequency of the testing of the foreign-body detection and/or removal equipment is defined and takes into consideration: • specific customer requirements • the site’s ability to identify, hold and prevent the release of any affected materials, should the equipment fail.	v7.0		https://www.brcglobalstandards.com/brc-global-standards/food-safety/
Food Safety	Governance	BRC Global Standards	Global Standard Food Safety	4.7.4	The site shall ensure that the safety or legality of product is not jeopardised during maintenance and subsequent cleaning operations. Maintenance work shall be followed by a documented hygiene clearance procedure, which records that product contamination hazards have been removed from machinery and equipment.	v7.0		https://www.brcglobalstandards.com/brc-global-standards/food-safety/
Food Safety	Governance	BRC Global Standards	Global Standard Food Safety	4.10.3.5	The site shall establish and implement corrective action and reporting procedures in the event of the testing procedure identifying any failure of the foreign-body detector. Action shall include a combination of isolation, quarantining and re-inspection of all product produced since the last successful test.	v7.0		https://www.brcglobalstandards.com/brc-global-standards/food-safety/
Food Safety	Governance	BRC Global Standards	Global Standard Food Safety	4.10.3.3	The site shall establish and implement documented procedures for the operation and testing of the metal detection or X-ray equipment. This shall include as a minimum: • responsibilities for the testing of equipment • the operating effectiveness and sensitivity of the equipment and any variation to this for particular products • the methods and frequency of checking the detector • recording of the…	v7.0		https://www.brcglobalstandards.com/brc-global-standards/food-safety/
Food Safety	Governance	BRC Global Standards	Global Standard Food Safety	2.2.1	The site shall establish and maintain environmental and operational programmes necessary to create an environment suitable to produce safe and legal food products (prerequisite programmes). As a guide these may include the following, although this is not an exhaustive list: • cleaning and sanitising • pest control • maintenance programmes for equipment and buildings • personal hygiene requirement…	v7.0		https://www.brcglobalstandards.com/brc-global-standards/food-safety/
Food Safety	Governance	BRC Global Standards	Global Standard Food Safety	4.15.6	The site shall facilitate correct stock rotation of raw materials, intermediate products and finished products in storage and ensure materials are used in the correct order in relation to their manufacturing date and within the prescribed shelf life.	v7.0		https://www.brcglobalstandards.com/brc-global-standards/food-safety/
Food Safety	Governance	BRC Global Standards	Global Standard Food Safety	1.1.4	The site shall have a demonstrable meeting programme which enables food safety, legality and quality issues to be brought to the att ention of senior management at least monthly and allows for the resolution of issues requiring immediate action.	v7.0		https://www.brcglobalstandards.com/brc-global-standards/food-safety/
Food Safety	Governance	BRC Global Standards	Global Standard Food Safety	1.1.1	The site shall have a documented policy which states the site’s intention to meet its obligation to produce safe and legal products to the specifi ed quality and its responsibility to its customers. This shall be: • signed by the person with overall responsibility for the site • communicated to all staff.	v7.0		https://www.brcglobalstandards.com/brc-global-standards/food-safety/
Food Safety	Governance	BRC Global Standards	Global Standard Food Safety	3.7.1	The site shall have a documented procedure for handling and correcting failures identifi ed in the food safety and quality system.	v7.0		https://www.brcglobalstandards.com/brc-global-standards/food-safety/
Food Safety	Governance	BRC Global Standards	Global Standard Food Safety	6.4.1	The site shall identify and control measuring equipment used to monitor critical control points, product safety and legality. This shall include as a minimum: • a documented list of equipment and its location • an identification code and calibration due date • prevention from adjustment by unauthorised staff • protection from damage, deterioration or misuse.	v7.0		https://www.brcglobalstandards.com/brc-global-standards/food-safety/
Food Safety	Governance	BRC Global Standards	Global Standard Food Safety	7.3.1	The site shall make employees aware of the symptoms of infection, disease or condition which would prevent a person working with open food. The site shall have a procedure which enables notification by employees, including temporary employees, of any relevant symptoms, infection, disease or condition with which they may have been in contact or be suffering from.	v7.0		https://www.brcglobalstandards.com/brc-global-standards/food-safety/
Food Safety	Governance	BRC Global Standards	Global Standard Food Safety	7.1.3	The site shall put in place documented programmes covering the training needs of relevant personnel. These shall include as a minimum: • identifying the necessary competencies for specifi c roles • providing training or other action to ensure staff have the necessary competencies • reviewing the eff ectiveness of training • the delivery of training in the appropriate language of trainees.	v7.0		https://www.brcglobalstandards.com/brc-global-standards/food-safety/
Food Safety	Governance	BRC Global Standards	Global Standard Food Safety	3.1.1	The site’s documented procedures, working methods and practices shall be collated in the form of a printed or electronic quality manual.	v7.0		https://www.brcglobalstandards.com/brc-global-standards/food-safety/
Food Safety	Governance	BRC Global Standards	Global Standard Food Safety	1.1.2	The site’s senior management shall ensure that clear objectives are defi ned to maintain and improve the safety, legality and quality of products manufactured, in accordance with the food safety and quality policy and this Standard. These objectives shall be: • documented and include targets or clear measures of success • clearly communicated to relevant staff • monitored and results reported at …	v7.0		https://www.brcglobalstandards.com/brc-global-standards/food-safety/
Food Safety	Governance	BRC Global Standards	Global Standard Food Safety	4.9.4.1	The storage of the containers shall be segregated from the storage of raw materials, product or other packaging.	v7.0		https://www.brcglobalstandards.com/brc-global-standards/food-safety/
Food Safety	Governance	BRC Global Standards	Global Standard Food Safety	4.10.1.2	The type, location and sensitivity of the detection and/or removal method shall be specified as part of the site’s documented system. Industry best practice shall be applied with regard to the nature of the ingredient, material, product and/or the packed product. The location of the equipment or any other factors influencing the sensitivity of the equipment shall be validated and justified.	v7.0		https://www.brcglobalstandards.com/brc-global-standards/food-safety/
Food Safety	Governance	BRC Global Standards	Global Standard Food Safety	4.10.4.1	The type, location and strength of magnets shall be fully documented. Documented procedures shall be in place for the inspection, cleaning, strength testing and integrity checks. Records of all checks shall be maintained.	v7.0		https://www.brcglobalstandards.com/brc-global-standards/food-safety/
Food Safety	Governance	BRC Global Standards	Global Standard Food Safety	4.9.2.1	There shall be a documented policy for the control of the use of sharp metal implements including knives, cutting blades on equipment, needles and wires. This shall include a record of inspection for damage and the investigation of any lost items. Snap-off-blade knives shall not be used.	v7.0		https://www.brcglobalstandards.com/brc-global-standards/food-safety/
Food Safety	Governance	BRC Global Standards	Global Standard Food Safety	3.5.3.1	There shall be a documented procedure for the approval and monitoring of suppliers of services. Such services shall include, as appropriate: • pest control • laundry services • contracted cleaning • contracted servicing and maintenance of equipment • transport and distribution • off-site storage of ingredients, packaging or products • laboratory testing • catering services • waste management.	v7.0		https://www.brcglobalstandards.com/brc-global-standards/food-safety/
Food Safety	Governance	BRC Global Standards	Global Standard Food Safety	4.3.1	There shall be a map of the site which designates areas (zones) where product is at different levels of risk from contamination; that is: • high-risk areas • high-care areas • ambient high-care areas • low-risk areas • enclosed product areas 4.3.2 • non-product areas. See Appendix 2 for guidelines on defining the production risk zones. This zoning shall be taken into account when determining the …	v7.0		https://www.brcglobalstandards.com/brc-global-standards/food-safety/
Food Safety	Governance	BRC Global Standards	Global Standard Food Safety	3.4.1	There shall be a scheduled programme of internal audits throughout the year with a scope which covers the implementation of the HACCP programme, prerequisite programmes and procedures implemented to achieve this Standard. The scope and frequency of the audits shall be established in relation to the risks associated with the activity and previous audit performance; all activities shall be covered …	v7.0		https://www.brcglobalstandards.com/brc-global-standards/food-safety/
Food Safety	Governance	BRC Global Standards	Global Standard Food Safety	5.6.1.1	There shall be a scheduled programme of testing covering products and the processing environment, which may include microbiological, chemical, physical and organoleptic testing according to risk. The methods, frequency and specified limits shall be documented.	v7.0		https://www.brcglobalstandards.com/brc-global-standards/food-safety/
Food Safety	Governance	BRC Global Standards	Global Standard Food Safety	7.3.3	There shall be documented procedures for employees, contractors and visitors relating to action to be taken where they may be suffering from or have been in contact with an infectious disease. Expert medical advice shall be sought where required.	v7.0		https://www.brcglobalstandards.com/brc-global-standards/food-safety/
Food Safety	Governance	BRC Global Standards	Global Standard Food Safety	3.8.1	There shall be documented procedures for managing non-conforming products. These procedures shall include: • the requirement for staff to identify and report a potentially non-conforming product • clear identifi cation of a non-conforming product (e.g. direct labelling or the use of IT systems) • secure storage to prevent accidental release (e.g. physical or computer-based isolation) • referral t…	v7.0		https://www.brcglobalstandards.com/brc-global-standards/food-safety/
Food Safety	Governance	BRC Global Standards	Global Standard Food Safety	5.2.2	There shall be effective processes in place to ensure that labelling information is reviewed whenever changes occur to: • the product recipe • raw materials • the supplier of raw materials • the country of origin of raw materials • legislation.	v7.0		https://www.brcglobalstandards.com/brc-global-standards/food-safety/
Food Safety	Governance	BRC Global Standards	Global Standard Food Safety	4.8.7	Toilets shall be adequately segregated and shall not open directly into production or packing areas. Toilets shall be provided with hand-washing facilities comprising: • basins with soap and water at a suitable temperature • adequate hand-drying facilities • advisory signs to prompt hand-washing. Where hand-washing facilities within toilet facilities are the only facilities provided before re-ent…	v7.0		https://www.brcglobalstandards.com/brc-global-standards/food-safety/
Food Safety	Governance	BRC Global Standards	Global Standard Food Safety	5.1.3	Trials using production equipment shall be carried out where it is necessary to validate that product formulation and manufacturing processes are capable of producing a safe product of the required quality.	v7.0		https://www.brcglobalstandards.com/brc-global-standards/food-safety/
Food Safety	Governance	BRC Global Standards	Global Standard Food Safety	4.4.1	Walls shall be finished and maintained to prevent the accumulation of dirt, minimise condensation and mould growth, and facilitate cleaning.	v7.0		https://www.brcglobalstandards.com/brc-global-standards/food-safety/
Food Safety	Governance	BRC Global Standards	Global Standard Food Safety	5.5.1	When purchasing or specifying food contact packaging the supplier of packaging materials shall be made aware of any particular characteristics of the food (e.g. high fat content, pH or usage conditions such as microwaving) which may affect packaging suitability. Certificates of conformity or other evidence shall be available for product packaging to confirm it complies with relevant food safety l…	v7.0		https://www.brcglobalstandards.com/brc-global-standards/food-safety/
Food Safety	Governance	BRC Global Standards	Global Standard Food Safety	5.3.7	Where a claim is made regarding the suitability of a food for allergy or food sensitivity suff erers, the site shall ensure that the production process is fully validated to meet the stated claim and the eff ectiveness of the process is routinely verifi ed. This shall be documented.	v7.0		https://www.brcglobalstandards.com/brc-global-standards/food-safety/
Food Safety	Governance	BRC Global Standards	Global Standard Food Safety	3.7.2	Where a non-conformity places the safety, legality or quality of products at risk this shall be investigated and recorded including: • clear documentation of the non-conformity • assessment of consequences by a suitably competent and authorised person • the action to address the immediate issue • an appropriate timescale for correction • the person responsible for correction • verification that t…	v7.0		https://www.brcglobalstandards.com/brc-global-standards/food-safety/
Food Safety	Governance	BRC Global Standards	Global Standard Food Safety	5.2.3	Where a product is designed to enable a claim to be made to satisfy a consumer group (e.g. a nutritional claim, reduced sugar), the company shall ensure that the product formulation and production process is fully validated to meet the stated claim.	v7.0		https://www.brcglobalstandards.com/brc-global-standards/food-safety/
Food Safety	Governance	BRC Global Standards	Global Standard Food Safety	4.14.3	Where a site undertakes its own pest control, it shall be able to effectively demonstrate that: • pest control operations are undertaken by trained and competent staff with sufficient knowledge to select appropriate pest control chemicals and proofing methods and understand the limitations of use, relevant to the biology of the pests associated with the site • staff undertaking pest control activ…	v7.0		https://www.brcglobalstandards.com/brc-global-standards/food-safety/
Food Safety	Governance	BRC Global Standards	Global Standard Food Safety	4.3.7	Where ambient high-care areas are required a documented risk assessment shall be completed to determine the risk of cross-contamination with pathogens. The risk assessment shall take into account the potential sources of microbiological contamination and include: • the raw materials and products • flow of raw materials, packaging, products, equipment, personnel and waste • airflow and air quality…	v7.0		https://www.brcglobalstandards.com/brc-global-standards/food-safety/
Food Safety	Governance	BRC Global Standards	Global Standard Food Safety	4.8.5	Where an operation includes a high-care area, personnel shall enter via a specially designated changing facility with arrangements to ensure that protective clothing will not be contaminated before entry to the high-care area. This shall incorporate the following requirements: • Clear instructions for the order of changing into and out of dedicated protective clothes to prevent the contamination …	v7.0		https://www.brcglobalstandards.com/brc-global-standards/food-safety/
Food Safety	Governance	BRC Global Standards	Global Standard Food Safety		Where an operation includes a high-risk area, personnel shall enter via a specially designated changing facility at the entrance to the high-risk area. The changing facilities shall meet the following requirements: • Clear instructions shall be provided for the order of changing into and out of dedicated protective clothes to prevent the contamination of clean clothing. • Protective clothing shal…	v7.0		https://www.brcglobalstandards.com/brc-global-standards/food-safety/
Food Safety	Governance	BRC Global Standards	Global Standard Food Safety	4.15.2	Where appropriate, packaging shall be stored away from other raw materials and finished product. Any part-used packaging materials suitable for use shall be effectively protected from contamination and clearly identified to maintain traceability before being returned to an appropriate storage area. Obsolete packaging shall be stored in a separate area and systems shall be in place to prevent acci…	v7.0		https://www.brcglobalstandards.com/brc-global-standards/food-safety/
Food Safety	Governance	BRC Global Standards	Global Standard Food Safety	4.8.10	Where catering facilities are provided on the premises, they shall be suitably controlled to prevent contamination of products (e.g. as a source of food poisoning or introduction of allergenic material to the site).	v7.0		https://www.brcglobalstandards.com/brc-global-standards/food-safety/
Food Safety	Governance	BRC Global Standards	Global Standard Food Safety	5.4.5	Where claims are made about the methods of production (e.g. organic, Halal, Kosher) the site shall maintain the necessary certification status in order to make such a claim.	v7.0		https://www.brcglobalstandards.com/brc-global-standards/food-safety/
Food Safety	Governance	BRC Global Standards	Global Standard Food Safety	4.15.4	Where controlled atmosphere storage is required, the storage conditions shall be specified and effectively controlled. Records shall be maintained of the storage conditions.	v7.0		https://www.brcglobalstandards.com/brc-global-standards/food-safety/
Food Safety	Governance	BRC Global Standards	Global Standard Food Safety	4.13.2	Where customer-branded products which do not meet specification are sold to staff or passed on to charities or other organisations this shall be with the prior consent of the brand owner. Processes shall be in place to ensure that all products are fit for consumption and meet legal requirements.	v7.0		https://www.brcglobalstandards.com/brc-global-standards/food-safety/
Food Safety	Governance	BRC Global Standards	Global Standard Food Safety	4.10.1.4	Where foreign material is detected or removed by the equipment, the source of any unexpected material shall be investigated. Information on rejected materials shall be used to identify trends and where possible instigate preventive action to reduce the occurrence of contamination by the foreign material.	v7.0		https://www.brcglobalstandards.com/brc-global-standards/food-safety/
Food Safety	Governance	BRC Global Standards	Global Standard Food Safety	4.3.6	Where high-care areas are part of the manufacturing site there should be physical segregation between these areas and other parts of the site. Segregation shall take into account the flow of product, nature of materials (including packaging), equipment, personnel, waste, airfl ow, air quality and utilities provision (including drains). Where physical barriers are not in place, the site shall have…	v7.0		https://www.brcglobalstandards.com/brc-global-standards/food-safety/
Food Safety	Governance	BRC Global Standards	Global Standard Food Safety	4.3.5	Where high-risk areas are part of the manufacturing site, there shall be physical segregation between these areas and other parts of the site. Segregation shall take into account the flow of product, nature of materials (including packaging), equipment, personnel, waste, airfl ow, air quality and utilities provision (including drains). The location of transfer points shall not compromise the segr…	v7.0		https://www.brcglobalstandards.com/brc-global-standards/food-safety/
Food Safety	Governance	BRC Global Standards	Global Standard Food Safety	7.4.7	Where items of personal protective clothing that are not suitable for laundering are provided (such as chain mail, gloves and aprons), these shall be cleaned and sanitised at a frequency based on risk.	v7.0		https://www.brcglobalstandards.com/brc-global-standards/food-safety/
Food Safety	Governance	BRC Global Standards	Global Standard Food Safety	4.5.3	Where legislation specifically permits the use of water which may not be potable for initial product cleaning (e.g. for the storage/washing of fish), the water shall meet the designated legal requirements for this operation.	v7.0		https://www.brcglobalstandards.com/brc-global-standards/food-safety/
Food Safety	Governance	BRC Global Standards	Global Standard Food Safety	7.2.4	Where metal detection equipment is used, a sample from each batch of plasters shall be successfully tested through the equipment and records shall be kept.	v7.0		https://www.brcglobalstandards.com/brc-global-standards/food-safety/
Food Safety	Governance	BRC Global Standards	Global Standard Food Safety	7.1.2	Where personnel are engaged in activities relating to critical control points, relevant training and competency assessment shall be in place.	v7.0		https://www.brcglobalstandards.com/brc-global-standards/food-safety/
Food Safety	Governance	BRC Global Standards	Global Standard Food Safety	5.4.4	Where products are labelled or claims are made on finished packs which are dependent on a status of a raw material including: • specific provenance or origin • breed/varietal claims • assured status (e.g. GlobalGAP) • genetically modified organism (GMO) status • identity preserved • named specific trademarked ingredients the status of each batch of the raw material shall be verified. The facility…	v7.0		https://www.brcglobalstandards.com/brc-global-standards/food-safety/
Food Safety	Governance	BRC Global Standards	Global Standard Food Safety	5.7.1	Where products require positive release, procedures shall be in place to ensure that release does not occur until all release criteria have been completed and release authorised.	v7.0		https://www.brcglobalstandards.com/brc-global-standards/food-safety/
Food Safety	Governance	BRC Global Standards	Global Standard Food Safety	7.4.4	Where protective clothing for high-care or high-risk areas is cleaned by a contracted or in-house laundry, this shall be audited either directly or by a third party. The frequency of these audits should be based on risk.	v7.0		https://www.brcglobalstandards.com/brc-global-standards/food-safety/
Food Safety	Governance	BRC Global Standards	Global Standard Food Safety	5.4.3	Where raw materials are identified as being at particular risk of adulteration or substitution appropriate assurance and/or testing processes shall be in place to reduce the risk.	v7.0		https://www.brcglobalstandards.com/brc-global-standards/food-safety/
Food Safety	Governance	BRC Global Standards	Global Standard Food Safety	3.5.1.3	Where raw materials are purchased from agents or brokers, the site shall know the identity of the last manufacturer or packer, or for bulk commodity products the consolidation place of the raw material. Information to enable the approval of the manufacturer, packer or consolidator, as in clause 3.5.1.2, shall be obtained from the agent/broker or directly from the supplier, unless the agent/broker…	v7.0		https://www.brcglobalstandards.com/brc-global-standards/food-safety/
Food Safety	Governance	BRC Global Standards	Global Standard Food Safety	5.3.5	Where rework is used, or reworking operations are carried out, procedures shall be implemented to ensure rework containing allergens is not used in products that do not already contain the allergen.	v7.0		https://www.brcglobalstandards.com/brc-global-standards/food-safety/
Food Safety	Governance	BRC Global Standards	Global Standard Food Safety	5.6.2.2	Where routine testing laboratories are present on a manufacturing site, they shall be located, designed and operated to eliminate potential risks to product safety. Controls shall be documented, implemented and shall include consideration of: • design and operation of drainage and ventilation systems • access and security of the facility • movement of laboratory personnel • protective clothing ar…	v7.0		https://www.brcglobalstandards.com/brc-global-standards/food-safety/
Food Safety	Governance	BRC Global Standards	Global Standard Food Safety	4.4.4	Where sites include high-risk or high-care facilities, there shall be a map of the drains for these areas which shows the direction of flow and location of any equipment fitted to prevent the back-up of waste water. The flow of drains shall not present a risk of contamination of the high-risk/care area.	v7.0		https://www.brcglobalstandards.com/brc-global-standards/food-safety/
Food Safety	Governance	BRC Global Standards	Global Standard Food Safety	4.8.8	Where smoking is allowed under national law, designated controlled smoking areas shall be provided which are both isolated from production areas to an extent that ensures smoke cannot reach the product and fitted with sufficient extraction to the exterior of the building. Adequate arrangements for dealing with smokers’ waste shall be provided at smoking facilities, both inside and at exterior loc…	v7.0		https://www.brcglobalstandards.com/brc-global-standards/food-safety/
Food Safety	Governance	BRC Global Standards	Global Standard Food Safety	4.15.5	Where storage outside is necessary, items shall be protected from contamination and deterioration. Items shall be checked for suitability before being brought into the factory.	v7.0		https://www.brcglobalstandards.com/brc-global-standards/food-safety/
Food Safety	Governance	BRC Global Standards	Global Standard Food Safety	4.9.1.2	Where strongly scented or taint-forming materials have to be used, for instance for building work, procedures shall be in place to prevent the risk of taint contamination of products.	v7.0		https://www.brcglobalstandards.com/brc-global-standards/food-safety/
Food Safety	Governance	BRC Global Standards	Global Standard Food Safety	4.4.6	Where suspended ceilings or roof voids are present, adequate access to the void shall be provided to facilitate inspection for pest activity, unless the void is fully sealed.	v7.0		https://www.brcglobalstandards.com/brc-global-standards/food-safety/
Food Safety	Governance	BRC Global Standards	Global Standard Food Safety	4.15.3	Where temperature control is required, the storage area shall be capable of maintaining product temperature within specification and operated to ensure specified temperatures are maintained. Temperature recording equipment with suitable temperature alarms shall be fitted to all storage facilities or there shall be a system of recorded manual temperature checks, typically on at least a 4-hourly ba…	v7.0		https://www.brcglobalstandards.com/brc-global-standards/food-safety/
Food Safety	Governance	BRC Global Standards	Global Standard Food Safety	4.16.3	Where temperature control is required, the transport shall be capable of maintaining product temperature within specification, under minimum and maximum load. Temperature data-logging devices which can be interrogated to confirm time/temperature conditions or a system to monitor and record at predetermined frequencies the correct operation of refrigeration equipment shall be used and records main…	v7.0		https://www.brcglobalstandards.com/brc-global-standards/food-safety/
Food Safety	Governance	BRC Global Standards	Global Standard Food Safety	4.7.3	Where temporary repairs are made, these shall be controlled to ensure the safety or legality of a product is not jeopardised. These temporary measures shall be permanently repaired as soon as practicable and within a defined timescale.	v7.0		https://www.brcglobalstandards.com/brc-global-standards/food-safety/
Food Safety	Governance	BRC Global Standards	Global Standard Food Safety	5.6.2.3	Where the company undertakes or subcontracts analyses which are critical to product safety or legality, the laboratory or subcontractors shall have gained recognised laboratory accreditation or operate in accordance with the requirements and principles of ISO/IEC 17025. Documented justification shall be available where accredited methods are not undertaken.	v7.0		https://www.brcglobalstandards.com/brc-global-standards/food-safety/
Food Safety	Governance	BRC Global Standards	Global Standard Food Safety	5.3.6	Where the nature of the production process is such that cross-contamination from an allergen cannot be prevented, a warning should be included on the label. National guidelines or codes of practice shall be used when making such a warning statement.	v7.0		https://www.brcglobalstandards.com/brc-global-standards/food-safety/
Food Safety	Governance	BRC Global Standards	Global Standard Food Safety	4.4.7	Where there is a risk to product, windows, and roof glazing which is designed to be opened for ventilation purposes, shall be adequately screened to prevent the ingress of pests.	v7.0		https://www.brcglobalstandards.com/brc-global-standards/food-safety/
Food Safety	Governance	BRC Global Standards	Global Standard Food Safety	7.3.2	Where there may be a risk to product safety, visitors and contractors shall be made aware of the types of symptoms, infection, disease or condition which would prevent a person visiting areas with open food. Where permitted by law, visitors shall be required to complete a health questionnaire or otherwise confirm that they are not suffering from any symptoms which may put product safety at risk, …	v7.0		https://www.brcglobalstandards.com/brc-global-standards/food-safety/
Food Safety	Governance	BRC Global Standards	Global Standard Food Safety	4.4.11	Where they constitute a risk to product, bulbs and strip lights – including those on electric fly-killer devices – shall be adequately protected. Where full protection cannot be provided, alternative management such as wire-mesh screens or monitoring procedures shall be in place.	v7.0		https://www.brcglobalstandards.com/brc-global-standards/food-safety/
Food Safety	Governance	BRC Global Standards	Global Standard Food Safety	4.4.8	Where they pose a risk to product, glass windows shall be protected against breakage.	v7.0		https://www.brcglobalstandards.com/brc-global-standards/food-safety/
Food Safety	Governance	BRC Global Standards	Global Standard Food Safety	6.1.4	Where variation in processing conditions may occur within equipment critical to the safety or quality of products, the processing characteristics shall be validated and verifi ed at a frequency based on risk and performance of equipment (e.g. heat distribution in retorts, ovens and processing vessels; temperature distribution in freezers and cold stores).	v7.0		https://www.brcglobalstandards.com/brc-global-standards/food-safety/
Food Safety	Governance	BRC Global Standards	Global Standard Food Safety	4.9.5.1	Wood should not be used in open product areas except where this is a process requirement (e.g. maturation of products in wood). Where the use of wood cannot be avoided, the condition of wood shall be continually monitored to ensure it is in good condition and free from damage or splinters which could contaminate products.	v7.0		https://www.brcglobalstandards.com/brc-global-standards/food-safety/
Investments in Technology & Innovation	Economics	BRC Global Standards	Global Standard Food Safety	4.10.1.1	A documented assessment in association with the HACCP study shall be carried out on each production process to identify the potential use of equipment to detect or remove foreign-body contamination. Typical equipment to be considered may include: • filters • sieves • metal detection • magnets • optical sorting equipment • X-ray detection equipment • other physical separation equipment (e.g. gravi…	v7.0		https://www.brcglobalstandards.com/brc-global-standards/food-safety/
Investments in Technology & Innovation	Economics	BRC Global Standards	Global Standard Food Safety	4.10.3.1	Metal detection equipment shall be in place unless risk assessment demonstrates that this does not improve the protection of final products from metal contamination. Where metal detectors are not used justification shall be documented. The absence of metal detection would only normally be based on the use of an alternative, more effective method of protection (e.g. use of X-ray, fine sieves or fi…	v7.0		https://www.brcglobalstandards.com/brc-global-standards/food-safety/
Investments in Technology & Innovation	Economics	BRC Global Standards	Global Standard Food Safety	4.10.3.4	Metal detector checking procedures shall be based on good practice and shall as a minimum include the following: • Use of test pieces incorporating a sphere of metal of a known diameter selected on the basis of risk. The test pieces shall be marked with the size and type of test material contained. • Tests carried out using separate test pieces containing ferrous metal, stainless steel and typica…	v7.0		https://www.brcglobalstandards.com/brc-global-standards/food-safety/
Investments in Technology & Innovation	Economics	BRC Global Standards	Global Standard Food Safety	4.10.3.2	The metal detector or X-ray equipment shall incorporate one of the following: • an automatic rejection device, for continuous in-line systems, which shall either divert contaminated product out of the product flow or to a secure unit accessible only to authorised personnel • a belt stop system with an alarm where the product cannot be automatically rejected (e.g. for very large packs) • in-line d…	v7.0		https://www.brcglobalstandards.com/brc-global-standards/food-safety/
Investments in Technology & Innovation	Economics	BRC Global Standards	Global Standard Food Safety	4.10.3.3	The site shall establish and implement documented procedures for the operation and testing of the metal detection or X-ray equipment. This shall include as a minimum: • responsibilities for the testing of equipment • the operating effectiveness and sensitivity of the equipment and any variation to this for particular products • the methods and frequency of checking the detector • recording of the…	v7.0		https://www.brcglobalstandards.com/brc-global-standards/food-safety/
Investments in Technology & Innovation	Economics	BRC Global Standards	Global Standard Food Safety	4.10.4.1	The type, location and strength of magnets shall be fully documented. Documented procedures shall be in place for the inspection, cleaning, strength testing and integrity checks. Records of all checks shall be maintained.	v7.0		https://www.brcglobalstandards.com/brc-global-standards/food-safety/
Investments in Technology & Innovation	Economics	BRC Global Standards	Global Standard Food Safety	4.7.1	There shall be a documented planned maintenance schedule or condition monitoring system which includes all plant and processing equipment. The maintenance requirements shall be defined when commissioning new equipment.	v7.0		https://www.brcglobalstandards.com/brc-global-standards/food-safety/
Mitigation Measures	Environment	BRC Global Standards	Global Standard Food Safety	3.11.2	The company shall have a documented product withdrawal and recall procedure. This shall include as a minimum: • identification of key personnel constituting the recall management team, with clearly identified responsibilities • guidelines for deciding whether a product needs to be recalled or withdrawn and the records to be maintained • an up-to-date list of key contacts (including out-of-hours c…	v7.0		https://www.brcglobalstandards.com/brc-global-standards/food-safety/
Mitigation Measures	Environment	BRC Global Standards	Global Standard Food Safety	3.11.1	The company shall have documented procedures designed to report and effectively manage incidents and potential emergency situations that impact food safety, legality or quality. This shall include consideration of contingency plans to maintain product safety, quality and legality. Incidents may include: • disruption to key services such as water, energy, transport, refrigeration processes, staff …	v7.0		https://www.brcglobalstandards.com/brc-global-standards/food-safety/
Mitigation Measures	Environment	BRC Global Standards	Global Standard Food Safety	3.11.3	The product recall and withdrawal procedures shall be tested, at least annually, in a way that ensures their effective operation. Results of the test shall be retained and shall include timings of key activities. The results of the test and of any actual recall shall be used to review the procedure and implement improvements as necessary.	v7.0		https://www.brcglobalstandards.com/brc-global-standards/food-safety/
Transparency & Traceability	Governance	BRC Global Standards	Global Standard Food Safety	4.10.1.1	A documented assessment in association with the HACCP study shall be carried out on each production process to identify the potential use of equipment to detect or remove foreign-body contamination. Typical equipment to be considered may include: • filters • sieves • metal detection • magnets • optical sorting equipment • X-ray detection equipment • other physical separation equipment (e.g. gravi…	v7.0		https://www.brcglobalstandards.com/brc-global-standards/food-safety/
Transparency & Traceability	Governance	BRC Global Standards	Global Standard Food Safety	5.3.3	A documented risk assessment shall be carried out to identify routes of contamination and establish documented policies and procedures for handling raw materials, intermediate and fi nished products to ensure cross-contamination is avoided. This shall include: • consideration of the physical state of the allergenic material (i.e. powder, liquid, particulate) • identification of potential points o…	v7.0		https://www.brcglobalstandards.com/brc-global-standards/food-safety/
Transparency & Traceability	Governance	BRC Global Standards	Global Standard Food Safety	5.4.2	A documented vulnerability assessment shall be carried out on all food raw materials or groups of raw materials to assess the potential risk of adulteration or substitution. This shall take into account: • historical evidence of substitution or adulteration • economic factors which may make adulteration or substitution more attractive • ease of access to raw materials through the supply chain • s…	v7.0		https://www.brcglobalstandards.com/brc-global-standards/food-safety/
Transparency & Traceability	Governance	BRC Global Standards	Global Standard Food Safety	2.5.1	A flow diagram shall be prepared to cover each product, product category or process. This shall set out all aspects of the food process operation within the HACCP scope, from raw material receipt through to processing, storage and distribution. As a guide, this should include the following, although this is not an exhaustive list: • plan of premises and equipment layout • raw materials including …	v7.0		https://www.brcglobalstandards.com/brc-global-standards/food-safety/
Transparency & Traceability	Governance	BRC Global Standards	Global Standard Food Safety	2.3.1	A full description for each product or group of products shall be developed, which includes all relevant information on food safety. As a guide, this may include the following, although this is not an exhaustive list: • composition (e.g. raw materials, ingredients, allergens, recipe) • origin of ingredients • physical or chemical properties that impact food safety (e.g. pH, aw) • treatment and pr…	v7.0		https://www.brcglobalstandards.com/brc-global-standards/food-safety/
Transparency & Traceability	Governance	BRC Global Standards	Global Standard Food Safety		A schematic diagram of the layout of the CIP system including process piping circuits shall be available. There shall be an inspection report or other validation that: • systems are hygienically designed with no dead areas, limited interruptions to flow streams and good system drain ability • scavenge/return pumps are operated to ensure that there is no build-up of CIP solutions in the vessels • …	v7.0		https://www.brcglobalstandards.com/brc-global-standards/food-safety/
Transparency & Traceability	Governance	BRC Global Standards	Global Standard Food Safety	3.6.2	Accurate, up-to-date specifications shall be available for all finished products. These shall include key data to meet customer and legal requirements and assist the user in the safe usage of the product.	v7.0		https://www.brcglobalstandards.com/brc-global-standards/food-safety/
Transparency & Traceability	Governance	BRC Global Standards	Global Standard Food Safety	3.10.1	All complaints shall be recorded, investigated and the results of the investigation of the issue recorded where suffi cient information is provided. Actions appropriate to the seriousness and frequency of the problems identified shall be carried out promptly and eff ectively by appropriately trained staff.	v7.0		https://www.brcglobalstandards.com/brc-global-standards/food-safety/
Transparency & Traceability	Governance	BRC Global Standards	Global Standard Food Safety	6.4.2	All identified measuring devices, including new equipment, shall be checked and where necessary adjusted: • at a predetermined frequency, based on risk assessment • to a defined method traceable to a recognised national or international standard where possible. Results shall be documented. Equipment shall be readable and be of a suitable accuracy for the measurements it is required to perform.	v7.0		https://www.brcglobalstandards.com/brc-global-standards/food-safety/
Transparency & Traceability	Governance	BRC Global Standards	Global Standard Food Safety	3.1.3	All procedures and work instructions shall be clearly legible, unambiguous, in appropriate languages and sufficiently detailed to enable their correct application by appropriate staff. This shall include the use of photographs, diagrams or other pictorial instructions where written communication alone is not sufficient (e.g. there are issues of literacy or foreign language).	v7.0		https://www.brcglobalstandards.com/brc-global-standards/food-safety/
Transparency & Traceability	Governance	BRC Global Standards	Global Standard Food Safety	5.2.1	All products shall be labelled to meet legal requirements for the designated country of use and shall include information to allow the safe handling, display, storage, preparation and use of the product within the food supply chain or by the customer. There shall be a process to verify that ingredient and allergen labelling is correct based on the product recipe and ingredient specifications.	v7.0		https://www.brcglobalstandards.com/brc-global-standards/food-safety/
Transparency & Traceability	Governance	BRC Global Standards	Global Standard Food Safety	2.3.2	All relevant information needed to conduct the hazard analysis shall be collected, maintained, documented and updated. The company will ensure that the HACCP plan is based on comprehensive information sources, which are referenced and available on request. As a guide, this may include the following, although this is not an exhaustive list: • the latest scientific literature • historical and known…	v7.0		https://www.brcglobalstandards.com/brc-global-standards/food-safety/
Transparency & Traceability	Governance	BRC Global Standards	Global Standard Food Safety	4.16.2	All vehicles or containers used for the dispatch of products shall be inspected prior to loading to ensure that they are fit for purpose. This shall ensure that they are: • in a clean condition • free from strong odours which may cause taint to products • in a suitable condition to prevent damage to products during transit • equipped to ensure any temperature requirements can be maintained. Recor…	v7.0		https://www.brcglobalstandards.com/brc-global-standards/food-safety/
Transparency & Traceability	Governance	BRC Global Standards	Global Standard Food Safety	4.5.2	An up-to-date schematic diagram shall be available of the water distribution system on site, including holding tanks, water treatment and water recycling as appropriate. The diagram shall be used as a basis for water sampling and the management of water quality.	v7.0		https://www.brcglobalstandards.com/brc-global-standards/food-safety/
Transparency & Traceability	Governance	BRC Global Standards	Global Standard Food Safety	3.5.4.3	Any outsourced processing or packing operations shall: • be undertaken in accordance with established contracts which clearly define any processing and/ or packing requirements and product specification • maintain product traceability.	v7.0		https://www.brcglobalstandards.com/brc-global-standards/food-safety/
Transparency & Traceability	Governance	BRC Global Standards	Global Standard Food Safety	4.11.3	As a minimum for food contact surfaces, processing equipment and for environmental cleaning in high-care/high-risk areas, limits of acceptable and unacceptable cleaning performance shall be defi ned. This shall be based on the potential hazards (e.g. microbiological, allergen, foreign-body contamination or product-to-product contamination). Acceptable levels of cleaning may be defi ned by visual …	v7.0		https://www.brcglobalstandards.com/brc-global-standards/food-safety/
Transparency & Traceability	Governance	BRC Global Standards	Global Standard Food Safety	4.14.5	Bait stations or other rodent control devices shall be appropriately located and maintained to prevent contamination risk to product. Toxic rodent baits shall not be used within production or storage areas where open product is present except when treating an active infestation. Where toxic baits are used these shall be secured. Any missing bait stations shall be recorded, reviewed and investigat…	v7.0		https://www.brcglobalstandards.com/brc-global-standards/food-safety/
Transparency & Traceability	Governance	BRC Global Standards	Global Standard Food Safety	4.13.3	By-products and downgraded/surplus products intended for animal feed shall be segregated from waste and protected from contamination during storage. Products for animal feed shall be managed in accordance with relevant legislative requirements.	v7.0		https://www.brcglobalstandards.com/brc-global-standards/food-safety/
Transparency & Traceability	Governance	BRC Global Standards	Global Standard Food Safety	3.10.2	Complaint data shall be analysed for signifi cant trends. Where there has been a significant increase in a complaint or a serious complaint, root cause analysis shall be used to implement ongoing improvements to product safety, legality and quality, and to avoid recurrence. This analysis shall be made available to relevant staff.	v7.0		https://www.brcglobalstandards.com/brc-global-standards/food-safety/
Transparency & Traceability	Governance	BRC Global Standards	Global Standard Food Safety	4.3.3	Contractors and visitors, including drivers, shall be made aware of all procedures for access to premises and the requirements of the areas they are visiting, with special reference to hazards and potential product contamination. Contractors working in product processing or storage areas shall be the responsibility of a nominated person.	v7.0		https://www.brcglobalstandards.com/brc-global-standards/food-safety/
Transparency & Traceability	Governance	BRC Global Standards	Global Standard Food Safety	3.5.3.2	Contracts or formal agreements shall exist with the suppliers of services that clearly define service expectations and ensure potential food safety risks associated with the service have been addressed.	v7.0		https://www.brcglobalstandards.com/brc-global-standards/food-safety/
Transparency & Traceability	Governance	BRC Global Standards	Global Standard Food Safety	2.13.1	Documentation and record keeping shall be sufficient to enable the site to verify that the HACCP controls, including controls managed by prerequisite programmes, are in place and maintained.	v7.0		https://www.brcglobalstandards.com/brc-global-standards/food-safety/
Transparency & Traceability	Governance	BRC Global Standards	Global Standard Food Safety	6.2.2	Documented checks of the production line shall be carried out before commencing production and following changes of product. These shall ensure that lines have been suitably cleared and are ready for production. Documented checks shall be carried out at product changes to ensure all products and packaging from the previous production have been removed from the line before changing to the next pro…	v7.0		https://www.brcglobalstandards.com/brc-global-standards/food-safety/
Transparency & Traceability	Governance	BRC Global Standards	Global Standard Food Safety	4.11.2	Documented cleaning procedures shall be in place and maintained for the building, plant and all equipment. Cleaning procedures for processing equipment, food contact surfaces and environmental cleaning in high-care/high-risk areas shall as a minimum include the: • responsibility for cleaning • item/area to be cleaned • frequency of cleaning • method of cleaning, including dismantling equipment fo…	v7.0		https://www.brcglobalstandards.com/brc-global-standards/food-safety/
Transparency & Traceability	Governance	BRC Global Standards	Global Standard Food Safety	4.9.3.3	Documented procedures detailing the action to be taken in case of breakage of glass or other brittle items shall be implemented and include the following: • quarantining the products and production area that were potentially affected • cleaning the production area • inspecting the production area and authorising to continue production • changing of workwear and inspection of footwear • specifying…	v7.0		https://www.brcglobalstandards.com/brc-global-standards/food-safety/
Transparency & Traceability	Governance	BRC Global Standards	Global Standard Food Safety	4.9.3.2	Documented procedures for handling glass and other brittle materials (other than product packaging) shall be in place where open products are handled or there is a risk of product contamination. These procedures shall include as a minimum: • a list of items detailing location, number, type and condition • recorded checks of condition of items, carried out at a specified frequency that is based on…	v7.0		https://www.brcglobalstandards.com/brc-global-standards/food-safety/
Transparency & Traceability	Governance	BRC Global Standards	Global Standard Food Safety	5.3.4	Documented procedures shall be established to ensure the eff ective management of allergenic materials to prevent cross-contamination into products not containing the allergen. This shall include as appropriate: • physical or time segregation while allergen-containing materials are being stored, processed or packed • the use of separate or additional protective overclothing when handling allergen…	v7.0		https://www.brcglobalstandards.com/brc-global-standards/food-safety/
Transparency & Traceability	Governance	BRC Global Standards	Global Standard Food Safety	6.2.3	Documented procedures shall be in place to ensure that products are packed into the correct packaging and correctly labelled. These shall include checks: • at the start of packing • during the packing run • when changing batches of packaging materials • at the end of each production run. The checks shall also include verification of any printing carried out at the packing stage including, as appr…	v7.0		https://www.brcglobalstandards.com/brc-global-standards/food-safety/
Transparency & Traceability	Governance	BRC Global Standards	Global Standard Food Safety	4.16.1	Documented procedures to maintain product safety and quality during loading and transportation shall be developed and implemented. These may include, as appropriate: • controlling temperature of loading dock areas • the use of covered bays for vehicle loading or unloading • securing loads on pallets to prevent movement during transit • inspection of loads prior to dispatch.	v7.0		https://www.brcglobalstandards.com/brc-global-standards/food-safety/
Transparency & Traceability	Governance	BRC Global Standards	Global Standard Food Safety	4.15.1	Documented procedures to maintain product safety and quality during storage shall be developed on the basis of risk assessment, understood by relevant staff and implemented accordingly. These may include, as appropriate: • managing chilled and frozen product transfer between temperature-controlled areas • segregation of products where necessary to avoid cross-contamination (physical, microbiologi…	v7.0		https://www.brcglobalstandards.com/brc-global-standards/food-safety/
Transparency & Traceability	Governance	BRC Global Standards	Global Standard Food Safety	6.1.1	Documented process specifi cations and work instructions shall be available for the key processes in the production of products to ensure product safety, legality and quality. The specifications as appropriate shall include: • recipes – including identification of any allergens • mixing instructions, speed, time • equipment process settings • cooking times and temperatures • cooling times and tem…	v7.0		https://www.brcglobalstandards.com/brc-global-standards/food-safety/
Transparency & Traceability	Governance	BRC Global Standards	Global Standard Food Safety	4.10.5.1	Each unit shall be checked in accordance with the manufacturer’s instructions or recommendations. Checks shall be documented.	v7.0		https://www.brcglobalstandards.com/brc-global-standards/food-safety/
Transparency & Traceability	Governance	BRC Global Standards	Global Standard Food Safety	3.12.2	Effective processes shall be in place for communicating customer-specific requirements to the suppliers of raw materials and services as applicable.	v7.0		https://www.brcglobalstandards.com/brc-global-standards/food-safety/
Transparency & Traceability	Governance	BRC Global Standards	Global Standard Food Safety	4.10.2.2	Filters and sieves shall be regularly inspected or tested for damage on a documented frequency based on risk. Records shall be maintained of the checks. Where defective filters or sieves are identified this shall be recorded and the potential for contamination of products investigated and appropriate action taken.	v7.0		https://www.brcglobalstandards.com/brc-global-standards/food-safety/
Transparency & Traceability	Governance	BRC Global Standards	Global Standard Food Safety	4.10.2.1	Filters and sieves used for foreign-body control shall be of a specified mesh size or gauge and designed to provide the maximum practical protection for the product. Material retained or removed by the system shall be examined and recorded to identify contamination risks.	v7.0		https://www.brcglobalstandards.com/brc-global-standards/food-safety/
Transparency & Traceability	Governance	BRC Global Standards	Global Standard Food Safety	3.9.1	Identification of raw materials, including primary and any other relevant packaging, processing aids, intermediate/semi-processed products, part-used materials, finished products and materials pending investigation shall be adequate to ensure traceability.	v7.0		https://www.brcglobalstandards.com/brc-global-standards/food-safety/
Transparency & Traceability	Governance	BRC Global Standards	Global Standard Food Safety	4.14.1	If pest activity is identified it shall not present a risk of contamination to products, raw materials or packaging. The presence of any infestation on site shall be identified in pest control records and be part of an effective pest management programme to eliminate or manage the infestation such that it does not present a risk to products, raw materials or packaging.	v7.0		https://www.brcglobalstandards.com/brc-global-standards/food-safety/
Transparency & Traceability	Governance	BRC Global Standards	Global Standard Food Safety	4.12.3	If unsafe products or substandard trademarked materials are transferred to a third party for destruction or disposal, that third party shall be a specialist in secure product or waste disposal and shall provide records which include the quantity of waste collected for destruction or disposal.	v7.0		https://www.brcglobalstandards.com/brc-global-standards/food-safety/
Transparency & Traceability	Governance	BRC Global Standards	Global Standard Food Safety	4.7.2	In addition to any planned maintenance programme, where there is a risk of product contamination by foreign bodies arising from equipment damage, the equipment shall be inspected at predetermined intervals, inspection results documented and appropriate action taken.	v7.0		https://www.brcglobalstandards.com/brc-global-standards/food-safety/
Transparency & Traceability	Governance	BRC Global Standards	Global Standard Food Safety	3.4.4	In addition to the internal audit programme there shall be a programme of documented inspections to ensure that the factory environment and processing equipment is maintained in a suitable condition for food production. These inspections shall include: • hygiene inspections to assess cleaning and housekeeping performance • fabrication inspections to identify risks to the product from the building…	v7.0		https://www.brcglobalstandards.com/brc-global-standards/food-safety/
Transparency & Traceability	Governance	BRC Global Standards	Global Standard Food Safety	3.11.4	In the event of a product recall, the certification body issuing the current certificate for the site against this Standard shall be informed within 3 working days of the decision to issue a recall.	v7.0		https://www.brcglobalstandards.com/brc-global-standards/food-safety/
Transparency & Traceability	Governance	BRC Global Standards	Global Standard Food Safety	4.16.4	Maintenance systems and documented cleaning procedures shall be available for all vehicles and equipment used for loading/unloading. There shall be records of the measures taken.	v7.0		https://www.brcglobalstandards.com/brc-global-standards/food-safety/
Transparency & Traceability	Governance	BRC Global Standards	Global Standard Food Safety	1.1.3	Management review meetings att ended by the site’s senior management shall be undertaken at appropriate planned intervals, annually as a minimum, to review the site performance against the Standard and objectives set in clause 1.1.2. The review process shall include the evaluation of: • previous management review action plans and timeframes • results of internal, second-party and/or third-party a…	v7.0		https://www.brcglobalstandards.com/brc-global-standards/food-safety/
Transparency & Traceability	Governance	BRC Global Standards	Global Standard Food Safety	4.10.3.1	Metal detection equipment shall be in place unless risk assessment demonstrates that this does not improve the protection of final products from metal contamination. Where metal detectors are not used justification shall be documented. The absence of metal detection would only normally be based on the use of an alternative, more effective method of protection (e.g. use of X-ray, fine sieves or fi…	v7.0		https://www.brcglobalstandards.com/brc-global-standards/food-safety/
Transparency & Traceability	Governance	BRC Global Standards	Global Standard Food Safety	4.14.4	Pest control documentation and records shall be maintained. This shall include as a minimum: • an up-to-date plan of the full site, identifying numbered pest control device locations • identification of the baits and/or monitoring devices on site • clearly defined responsibilities for site management and for the contractor • details of pest control products used, including instructions for their …	v7.0		https://www.brcglobalstandards.com/brc-global-standards/food-safety/
Transparency & Traceability	Governance	BRC Global Standards	Global Standard Food Safety	2.12.1	Procedures of verification shall be established to confirm that the HACCP plan, including controls managed by prerequisite programmes, continues to be effective. Examples of verification activities include: • internal audits • review of records where acceptable limits have been exceeded • review of complaints by enforcement authorities or customers • review of incidents of product withdrawal or r…	v7.0		https://www.brcglobalstandards.com/brc-global-standards/food-safety/
Transparency & Traceability	Governance	BRC Global Standards	Global Standard Food Safety	5.6.2.4	Procedures shall be in place to ensure reliability of laboratory results, other than those critical to safety and legality specified in clause 5.6.2.3. These shall include: • use of recognised test methods, where available • documented testing procedures • ensuring staff are suitably qualified and/or trained and competent to carry out the analysis required • use of a system to verify the accuracy…	v7.0		https://www.brcglobalstandards.com/brc-global-standards/food-safety/
Transparency & Traceability	Governance	BRC Global Standards	Global Standard Food Safety	6.4.4	Procedures shall be in place to record actions to be taken when the prescribed measuring devices are found not to be operating within specified limits. Where the safety or legality of products is based on equipment found to be inaccurate, action shall be taken to ensure at-risk product is not offered for sale.	v7.0		https://www.brcglobalstandards.com/brc-global-standards/food-safety/
Transparency & Traceability	Governance	BRC Global Standards	Global Standard Food Safety	6.1.2	Process monitoring, such as of temperature, time, pressure and chemical properties, shall be implemented, adequately controlled and recorded to ensure that product is produced within the required process specification.	v7.0		https://www.brcglobalstandards.com/brc-global-standards/food-safety/
Transparency & Traceability	Governance	BRC Global Standards	Global Standard Food Safety	7.2.5	Processes and written instructions for staff shall be in place to control the use and storage of personal medicines, so as to minimise the risk of product contamination.	v7.0		https://www.brcglobalstandards.com/brc-global-standards/food-safety/
Transparency & Traceability	Governance	BRC Global Standards	Global Standard Food Safety	4.9.1.1	Processes shall be in place to manage the use, storage and handling of non-food chemicals to prevent chemical contamination. These shall include as a minimum: • an approved list of chemicals for purchase • availability of material safety data sheets and specifications • confirmation of suitability for use in a food-processing environment • avoidance of strongly scented products • the labelling an…	v7.0		https://www.brcglobalstandards.com/brc-global-standards/food-safety/
Transparency & Traceability	Governance	BRC Global Standards	Global Standard Food Safety	2.10.2	Records associated with the monitoring of each CCP shall include the date, time and result of measurement and shall be signed by the person responsible for the monitoring and verified, when appropriate, by an authorised person. Where records are in electronic form there shall be evidence that records have been checked and verified.	v7.0		https://www.brcglobalstandards.com/brc-global-standards/food-safety/
Transparency & Traceability	Governance	BRC Global Standards	Global Standard Food Safety	7.1.5	Records of all training shall be available. This shall include as a minimum: • the name of the trainee and confi rmation of attendance • the date and duration of the training • the title or course contents, as appropriate • the training provider. Where training is undertaken by agencies on behalf of the company, records of the training shall be available.	v7.0		https://www.brcglobalstandards.com/brc-global-standards/food-safety/
Transparency & Traceability	Governance	BRC Global Standards	Global Standard Food Safety	4.14.8	Records of pest control inspections, pest proofing and hygiene recommendations and actions taken shall be maintained. It shall be the responsibility of the site to ensure that all of the relevant recommendations made by its contractor or in-house expert are carried out in a timely manner.	v7.0		https://www.brcglobalstandards.com/brc-global-standards/food-safety/
Transparency & Traceability	Governance	BRC Global Standards	Global Standard Food Safety	3.3.1	Records shall be legible, maintained in good condition and retrievable. Any alterations to records shall be authorised and justification for alteration shall be recorded. Where records are in electronic form these shall be suitably backed up to prevent loss.	v7.0		https://www.brcglobalstandards.com/brc-global-standards/food-safety/
Transparency & Traceability	Governance	BRC Global Standards	Global Standard Food Safety	4.9.4.3	Records shall be maintained of all container breakages on the line. Where no breakages have occurred during a production period, this shall also be recorded. This record shall be reviewed to identify trends and potential line or container improvements.	v7.0		https://www.brcglobalstandards.com/brc-global-standards/food-safety/
Transparency & Traceability	Governance	BRC Global Standards	Global Standard Food Safety	3.3.2	Records shall be retained for a defined period with consideration given to: • any legal or customer requirements • the shelf life of the product. This shall take into account, where it is specified on the label, the possibility that shelf life may be extended by the consumer (e.g. by freezing). As a minimum, records shall be retained for the shelf life of the product plus 12 months.	v7.0		https://www.brcglobalstandards.com/brc-global-standards/food-safety/
Transparency & Traceability	Governance	BRC Global Standards	Global Standard Food Safety	6.4.3	Reference measuring equipment shall be calibrated and traceable to a recognised national or international standard and records maintained. The uncertainty of calibration shall be considered when equipment is used to assess critical limits.	v7.0		https://www.brcglobalstandards.com/brc-global-standards/food-safety/
Transparency & Traceability	Governance	BRC Global Standards	Global Standard Food Safety	5.1.4	Shelf-life trials shall be undertaken using documented protocols reflecting conditions experienced during storage, transport and handling. Results shall be recorded and retained and shall confirm compliance with relevant microbiological, chemical and organoleptic criteria. Where shelf-life trials prior to production are impractical, for instance for some long-life products, a documented scienceba…	v7.0		https://www.brcglobalstandards.com/brc-global-standards/food-safety/
Transparency & Traceability	Governance	BRC Global Standards	Global Standard Food Safety	3.6.1	Specifications for raw materials and packaging shall be adequate and accurate and ensure compliance with relevant safety and legislative requirements. The specifications shall include defi ned limits for relevant attributes of the material which may affect the quality or safety of the final products (e.g. chemical, microbiological or physical standards).	v7.0		https://www.brcglobalstandards.com/brc-global-standards/food-safety/
Transparency & Traceability	Governance	BRC Global Standards	Global Standard Food Safety	3.6.4	Specifications shall be reviewed whenever products change (e.g. ingredients, processing method) or at least every 3 years. The date of review and the approval of any changes shall be recorded.	v7.0		https://www.brcglobalstandards.com/brc-global-standards/food-safety/
Transparency & Traceability	Governance	BRC Global Standards	Global Standard Food Safety	4.13.1	Surplus customer-branded products shall be disposed of in accordance with customer-specific requirements. Customer brand names shall be removed from packed surplus products under the control of the factory before the product enters the supply chain unless authorised otherwise by the customer.	v7.0		https://www.brcglobalstandards.com/brc-global-standards/food-safety/
Transparency & Traceability	Governance	BRC Global Standards	Global Standard Food Safety	4.9.4.2	Systems shall be in place to manage container breakages between the container cleaning/inspection point and container closure. This shall include, as a minimum, documented instructions which ensure: • the removal and disposal of at-risk products in the vicinity of the breakage; this may be specific for different equipment or areas of the production line • the effective cleaning of the line or equ…	v7.0		https://www.brcglobalstandards.com/brc-global-standards/food-safety/
Transparency & Traceability	Governance	BRC Global Standards	Global Standard Food Safety	5.6.1.2	Test and inspection results shall be recorded and reviewed regularly to identify trends. The significance of external laboratory results shall be understood and acted upon accordingly. Appropriate actions shall be implemented promptly to address any unsatisfactory results or trends.	v7.0		https://www.brcglobalstandards.com/brc-global-standards/food-safety/
Transparency & Traceability	Governance	BRC Global Standards	Global Standard Food Safety	4.11.5	The cleanliness of equipment shall be checked before equipment is released back into production. The results of checks on cleaning, including visual, analytical and microbiological checks, shall be recorded and used to identify trends in cleaning performance and instigate improvements where required.	v7.0		https://www.brcglobalstandards.com/brc-global-standards/food-safety/
Transparency & Traceability	Governance	BRC Global Standards	Global Standard Food Safety	3.5.4.1	The company shall be able to demonstrate that where part of the production process or final packing is outsourced and undertaken off-site this has been declared to the brand owner and, where required, approval granted.	v7.0		https://www.brcglobalstandards.com/brc-global-standards/food-safety/
Transparency & Traceability	Governance	BRC Global Standards	Global Standard Food Safety	7.4.1	The company shall document and communicate to all employees (including agency and temporary personnel), contractors or visitors the rules regarding the wearing of protective clothing in specified work areas (e.g. high-care or high-risk areas). This shall also include policies relating to the wearing of protective clothing away from the production environment (e.g. removal before entering toilets,…	v7.0		https://www.brcglobalstandards.com/brc-global-standards/food-safety/
Transparency & Traceability	Governance	BRC Global Standards	Global Standard Food Safety	3.9.3	The company shall ensure that its suppliers of raw materials have an eff ective traceability system. Where a supplier has been approved based on a questionnaire, instead of certifi cation or audit, verifi cation of the supplier’s traceability system shall be carried out on fi rst approval and then at least every 3 years. This may be achieved by a traceability test. Where a raw material is receive…	v7.0		https://www.brcglobalstandards.com/brc-global-standards/food-safety/
Transparency & Traceability	Governance	BRC Global Standards	Global Standard Food Safety	3.5.4.2	The company shall ensure that subcontractors are approved and monitored by successful completion of either: • certification to the applicable BRC Global Standard for Food Safety or other GFSI-recognised scheme • a documented site audit with a scope to include product safety, traceability, HACCP review and good manufacturing practices by an experienced and demonstrably competent product safety aud…	v7.0		https://www.brcglobalstandards.com/brc-global-standards/food-safety/
Transparency & Traceability	Governance	BRC Global Standards	Global Standard Food Safety	3.5.4.4	The company shall establish inspection and test procedures for products where part of the processing or packing have been outsourced, including visual, chemical and/or microbiological testing, dependent on risk assessment.	v7.0		https://www.brcglobalstandards.com/brc-global-standards/food-safety/
Transparency & Traceability	Governance	BRC Global Standards	Global Standard Food Safety	3.5.2.1	The company shall have a documented procedure for the acceptance of raw materials and packaging on receipt based upon the risk assessment (clause 3.5.1.1). Raw material including packaging acceptance and its release for use shall be based on one or a combination of: • product sampling and testing • visual inspection on receipt • certificates of analysis – specific to the consignment • certificate…	v7.0		https://www.brcglobalstandards.com/brc-global-standards/food-safety/
Transparency & Traceability	Governance	BRC Global Standards	Global Standard Food Safety	3.11.2	The company shall have a documented product withdrawal and recall procedure. This shall include as a minimum: • identification of key personnel constituting the recall management team, with clearly identified responsibilities • guidelines for deciding whether a product needs to be recalled or withdrawn and the records to be maintained • an up-to-date list of key contacts (including out-of-hours c…	v7.0		https://www.brcglobalstandards.com/brc-global-standards/food-safety/
Transparency & Traceability	Governance	BRC Global Standards	Global Standard Food Safety	3.5.1.2	The company shall have a documented supplier approval and ongoing monitoring procedure to ensure that all suppliers of raw materials, including packaging, effectively manage risks to raw material quality and safety and are operating effective traceability processes. The approval and monitoring procedure shall be based on risk and include one or a combination of: • certification (e.g. to BRC Globa…	v7.0		https://www.brcglobalstandards.com/brc-global-standards/food-safety/
Transparency & Traceability	Governance	BRC Global Standards	Global Standard Food Safety	3.2.1	The company shall have a procedure to manage documents which form part of the food safety and quality system. This shall include: • a list of all controlled documents indicating the latest version number • the method for the identification and authorisation of controlled documents • a record of the reason for any changes or amendments to documents • the system for the replacement of existing docu…	v7.0		https://www.brcglobalstandards.com/brc-global-standards/food-safety/
Transparency & Traceability	Governance	BRC Global Standards	Global Standard Food Safety	1.2.1	The company shall have an organisation chart demonstrating the management structure of the company. The responsibilities for the management of activities which ensure food safety, legality and quality shall be clearly allocated and understood by the managers responsible. It shall be clearly documented who deputises in the absence of the responsible person.	v7.0		https://www.brcglobalstandards.com/brc-global-standards/food-safety/
Transparency & Traceability	Governance	BRC Global Standards	Global Standard Food Safety	3.11.1	The company shall have documented procedures designed to report and effectively manage incidents and potential emergency situations that impact food safety, legality or quality. This shall include consideration of contingency plans to maintain product safety, quality and legality. Incidents may include: • disruption to key services such as water, energy, transport, refrigeration processes, staff …	v7.0		https://www.brcglobalstandards.com/brc-global-standards/food-safety/
Transparency & Traceability	Governance	BRC Global Standards	Global Standard Food Safety	4.16.5	The company shall have documented procedures for the transport of products, which shall include: • any restrictions on the use of mixed loads • requirements for the security of products during transit, particularly when vehicles are parked and unattended • clear instructions in the case of vehicle breakdown, accident or failure of refrigeration systems, which ensure the safety of the products is …	v7.0		https://www.brcglobalstandards.com/brc-global-standards/food-safety/
Transparency & Traceability	Governance	BRC Global Standards	Global Standard Food Safety	5.4.1	The company shall have processes in place to access information on historical and developing threats to the supply chain which may present a risk of adulteration or substitution of raw materials. Such information may come from: • trade associations • government sources • private resource centres.	v7.0		https://www.brcglobalstandards.com/brc-global-standards/food-safety/
Transparency & Traceability	Governance	BRC Global Standards	Global Standard Food Safety	5.3.2	The company shall identify and list allergen-containing materials handled on site. This shall include raw materials, processing aids, intermediate and fi nished products, and any new product development ingredients or products.	v7.0		https://www.brcglobalstandards.com/brc-global-standards/food-safety/
Transparency & Traceability	Governance	BRC Global Standards	Global Standard Food Safety	5.1.1	The company shall provide clear guidelines on any restrictions to the scope of new product developments to control the introduction of hazards which would be unacceptable to the site or customers (e.g. the introduction of allergens, glass packaging or microbiological risks).	v7.0		https://www.brcglobalstandards.com/brc-global-standards/food-safety/
Transparency & Traceability	Governance	BRC Global Standards	Global Standard Food Safety	3.6.3	The company shall seek formal agreement of specifi cations with relevant parties. Where specifi cations are not formally agreed then the company shall be able to demonstrate that it has taken steps to ensure formal agreement is in place.	v7.0		https://www.brcglobalstandards.com/brc-global-standards/food-safety/
Transparency & Traceability	Governance	BRC Global Standards	Global Standard Food Safety	4.2.1	The company shall undertake a documented assessment of the security arrangements and potential risks to the products from any deliberate attempt to inflict contamination or damage. Areas shall be assessed according to risk; sensitive or restricted areas shall be defined, clearly marked, monitored and controlled. Identified security arrangements to reduce risks shall be implemented and reviewed at…	v7.0		https://www.brcglobalstandards.com/brc-global-standards/food-safety/
Transparency & Traceability	Governance	BRC Global Standards	Global Standard Food Safety	3.5.1.1	The company shall undertake a documented risk assessment of each raw material or group of raw materials including packaging to identify potential risks to product safety, legality and quality. This shall take into account the potential for: • allergen contamination • foreign-body risks • microbiological contamination • chemical contamination • substitution or fraud (see clause 5.4.2). Considerati…	v7.0		https://www.brcglobalstandards.com/brc-global-standards/food-safety/
Transparency & Traceability	Governance	BRC Global Standards	Global Standard Food Safety	1.1.6	The company’s senior management shall have a system in place to ensure that the site is kept informed of and reviews: • scientifi c and technical developments • industry codes of practice • new risks to authenticity of raw materials • all relevant legislation applicable in the country of raw material supply, production and, where known, the country where the product will be sold.	v7.0		https://www.brcglobalstandards.com/brc-global-standards/food-safety/
Transparency & Traceability	Governance	BRC Global Standards	Global Standard Food Safety	3.1.2	The food safety and quality manual shall be fully implemented and the manual or relevant components shall be readily available to relevant staff.	v7.0		https://www.brcglobalstandards.com/brc-global-standards/food-safety/
Transparency & Traceability	Governance	BRC Global Standards	Global Standard Food Safety	6.3.1	The frequency and methodology of quantity checking shall meet the requirements of appropriate legislation governing quantity verification, and records of checks shall be retained.	v7.0		https://www.brcglobalstandards.com/brc-global-standards/food-safety/
Transparency & Traceability	Governance	BRC Global Standards	Global Standard Food Safety	2.7.2	The HACCP food safety team shall conduct a hazard analysis to identify hazards which need to be prevented, eliminated or reduced to acceptable levels. Consideration shall be given to the following: • likely occurrence of hazard • severity of the effects on consumer safety • vulnerability of those exposed • survival and multiplication of micro-organisms of specific concern to the product • presenc…	v7.0		https://www.brcglobalstandards.com/brc-global-standards/food-safety/
Transparency & Traceability	Governance	BRC Global Standards	Global Standard Food Safety	2.7.1	The HACCP food safety team shall identify and record all the potential hazards that are reasonably expected to occur at each step in relation to product, process and facilities. This shall include hazards present in raw materials, those introduced during the process or surviving the process steps, and allergen risks (refer to clause 5.3). It shall also take account of the preceding and following …	v7.0		https://www.brcglobalstandards.com/brc-global-standards/food-safety/
Transparency & Traceability	Governance	BRC Global Standards	Global Standard Food Safety	2.14.1	The HACCP food safety team shall review the HACCP plan and prerequisite programmes at least annually and prior to any changes which may affect product safety. As a guide, these may include the following, although this is not an exhaustive list: • change in raw materials or supplier of raw materials • change in ingredients/recipe • change in processing conditions, process flow or equipment • chang…	v7.0		https://www.brcglobalstandards.com/brc-global-standards/food-safety/
Transparency & Traceability	Governance	BRC Global Standards	Global Standard Food Safety	2.11.1	The HACCP food safety team shall specify and document the corrective action to be taken when monitored results indicate a failure to meet a control limit, or when monitored results indicate a trend towards loss of control. This shall include the action to be taken by nominated personnel with regard to any products that have been manufactured during the period when the process was out of control.	v7.0		https://www.brcglobalstandards.com/brc-global-standards/food-safety/
Transparency & Traceability	Governance	BRC Global Standards	Global Standard Food Safety	2.6.1	The HACCP food safety team shall verify the accuracy of the flow diagrams by on-site audit and challenge at least annually. Daily and seasonal variations shall be considered and evaluated. Records of verified flow diagrams shall be maintained.	v7.0		https://www.brcglobalstandards.com/brc-global-standards/food-safety/
Transparency & Traceability	Governance	BRC Global Standards	Global Standard Food Safety	2.4.1	The intended use of the product by the customer, and any known alternative use, shall be described, defining the consumer target groups, including the suitability of the product for vulnerable groups of the population (e.g. infants, elderly, allergy sufferers).	v7.0		https://www.brcglobalstandards.com/brc-global-standards/food-safety/
Transparency & Traceability	Governance	BRC Global Standards	Global Standard Food Safety	3.4.3	The internal audit programme shall be fully implemented. Internal audit reports shall identify conformity as well as non-conformity and the results shall be reported to the personnel responsible for the activity audited. Corrective actions and timescales for their implementation shall be agreed and completion of the actions verified.	v7.0		https://www.brcglobalstandards.com/brc-global-standards/food-safety/
Transparency & Traceability	Governance	BRC Global Standards	Global Standard Food Safety	3.5.1.4	The procedures shall define how exceptions to the supplier approval processes in clause 3.5.1.2 are handled (e.g. where raw material suppliers are prescribed by a customer) or where information for effective supplier approval is not available (e.g. bulk agricultural commodity products) and instead product testing is used to verify product quality and safety. When a site produces customer-branded …	v7.0		https://www.brcglobalstandards.com/brc-global-standards/food-safety/
Transparency & Traceability	Governance	BRC Global Standards	Global Standard Food Safety	5.4.6	The process flow for the production of products where claims are made shall be documented and potential areas for contamination or loss of identity identified. Appropriate controls shall be established to ensure the integrity of the product claims.	v7.0		https://www.brcglobalstandards.com/brc-global-standards/food-safety/
Transparency & Traceability	Governance	BRC Global Standards	Global Standard Food Safety	3.11.3	The product recall and withdrawal procedures shall be tested, at least annually, in a way that ensures their effective operation. Results of the test shall be retained and shall include timings of key activities. The results of the test and of any actual recall shall be used to review the procedure and implement improvements as necessary.	v7.0		https://www.brcglobalstandards.com/brc-global-standards/food-safety/
Transparency & Traceability	Governance	BRC Global Standards	Global Standard Food Safety	7.2.1	The requirements for personal hygiene shall be documented and communicated to all personnel. This shall include as a minimum the following requirements: • watches shall not be worn • jewellery shall not be worn, with the exception of a plain wedding ring or wedding wristband • rings and studs in exposed parts of the body, such as ears, noses, tongues and eyebrows, shall not be worn • fingernails …	v7.0		https://www.brcglobalstandards.com/brc-global-standards/food-safety/
Transparency & Traceability	Governance	BRC Global Standards	Global Standard Food Safety	2.1.2	The scope of each HACCP plan, including the products and processes covered, shall be defined.	v7.0		https://www.brcglobalstandards.com/brc-global-standards/food-safety/
Transparency & Traceability	Governance	BRC Global Standards	Global Standard Food Safety	4.3.2	The site map(s) shall defi ne: • access points for personnel • access points for raw materials (including packaging) • routes of movement for personnel • routes of movement for raw materials • routes for the removal of waste • routes for the movement of rework • location of any staff facilities including changing rooms, toilets, canteens and smoking areas • production process flow.	v7.0		https://www.brcglobalstandards.com/brc-global-standards/food-safety/
Transparency & Traceability	Governance	BRC Global Standards	Global Standard Food Safety	5.3.1	The site shall carry out an assessment of raw materials to establish the presence and likelihood of contamination by allergens (refer to glossary). This shall include review of raw material specifi cations and, where required, obtain additional information from suppliers, for example through questionnaires to understand the allergen status of the raw material, its ingredients and the factory in w…	v7.0		https://www.brcglobalstandards.com/brc-global-standards/food-safety/
Transparency & Traceability	Governance	BRC Global Standards	Global Standard Food Safety	4.14.2	The site shall either contract the services of a competent pest control organisation, or shall have appropriately trained staff, for the regular inspection and treatment of the site to deter and eradicate infestation. The frequency of inspections shall be determined by risk assessment and shall be documented. Where the services of a pest control contractor are employed, the service scope shall be…	v7.0		https://www.brcglobalstandards.com/brc-global-standards/food-safety/
Transparency & Traceability	Governance	BRC Global Standards	Global Standard Food Safety	5.6.1.3	The site shall ensure that a system of ongoing shelf-life assessment is in place. This shall be based on risk and shall include sensory analysis and, as applicable, microbiological testing and relevant chemical factors such as pH and aw. Records and results from shelf-life tests shall verify the shelf-life period indicated on the product.	v7.0		https://www.brcglobalstandards.com/brc-global-standards/food-safety/
Transparency & Traceability	Governance	BRC Global Standards	Global Standard Food Safety	4.7.4	The site shall ensure that the safety or legality of product is not jeopardised during maintenance and subsequent cleaning operations. Maintenance work shall be followed by a documented hygiene clearance procedure, which records that product contamination hazards have been removed from machinery and equipment.	v7.0		https://www.brcglobalstandards.com/brc-global-standards/food-safety/
Transparency & Traceability	Governance	BRC Global Standards	Global Standard Food Safety	4.10.3.3	The site shall establish and implement documented procedures for the operation and testing of the metal detection or X-ray equipment. This shall include as a minimum: • responsibilities for the testing of equipment • the operating effectiveness and sensitivity of the equipment and any variation to this for particular products • the methods and frequency of checking the detector • recording of the…	v7.0		https://www.brcglobalstandards.com/brc-global-standards/food-safety/
Transparency & Traceability	Governance	BRC Global Standards	Global Standard Food Safety	2.2.1	The site shall establish and maintain environmental and operational programmes necessary to create an environment suitable to produce safe and legal food products (prerequisite programmes). As a guide these may include the following, although this is not an exhaustive list: • cleaning and sanitising • pest control • maintenance programmes for equipment and buildings • personal hygiene requirement…	v7.0		https://www.brcglobalstandards.com/brc-global-standards/food-safety/
Transparency & Traceability	Governance	BRC Global Standards	Global Standard Food Safety	1.1.4	The site shall have a demonstrable meeting programme which enables food safety, legality and quality issues to be brought to the attention of senior management at least monthly and allows for the resolution of issues requiring immediate action.	v7.0		https://www.brcglobalstandards.com/brc-global-standards/food-safety/
Transparency & Traceability	Governance	BRC Global Standards	Global Standard Food Safety	1.1.1	The site shall have a documented policy which states the site’s intention to meet its obligation to produce safe and legal products to the specified quality and its responsibility to its customers. This shall be: • signed by the person with overall responsibility for the site • communicated to all staff.	v7.0		https://www.brcglobalstandards.com/brc-global-standards/food-safety/
Transparency & Traceability	Governance	BRC Global Standards	Global Standard Food Safety	3.7.1	The site shall have a documented procedure for handling and correcting failures identifi ed in the food safety and quality system.	v7.0		https://www.brcglobalstandards.com/brc-global-standards/food-safety/
Transparency & Traceability	Governance	BRC Global Standards	Global Standard Food Safety	1.1.7	The site shall have a genuine, original hard copy or electronic version of the current Standard available and be aware of any changes to the Standard or protocol that are published on the BRC website.	v7.0		https://www.brcglobalstandards.com/brc-global-standards/food-safety/
Transparency & Traceability	Governance	BRC Global Standards	Global Standard Food Safety	6.4.1	The site shall identify and control measuring equipment used to monitor critical control points, product safety and legality. This shall include as a minimum: • a documented list of equipment and its location • an identification code and calibration due date • prevention from adjustment by unauthorised staff • protection from damage, deterioration or misuse.	v7.0		https://www.brcglobalstandards.com/brc-global-standards/food-safety/
Transparency & Traceability	Governance	BRC Global Standards	Global Standard Food Safety	7.1.3	The site shall put in place documented programmes covering the training needs of relevant personnel. These shall include as a minimum: • identifying the necessary competencies for specific roles • providing training or other action to ensure staff have the necessary competencies • reviewing the eff ectiveness of training • the delivery of training in the appropriate language of trainees.	v7.0		https://www.brcglobalstandards.com/brc-global-standards/food-safety/
Transparency & Traceability	Governance	BRC Global Standards	Global Standard Food Safety	3.9.2	The site shall test the traceability system across the range of product groups to ensure traceability can be determined from raw material including primary packaging to fi nished product and vice versa, including quantity check/mass balance. This shall occur at a predetermined frequency, as a minimum annually, and results shall be retained for inspection. Full traceability should be achievable wi…	v7.0		https://www.brcglobalstandards.com/brc-global-standards/food-safety/
Transparency & Traceability	Governance	BRC Global Standards	Global Standard Food Safety	3.1.1	The site’s documented procedures, working methods and practices shall be collated in the form of a printed or electronic quality manual.	v7.0		https://www.brcglobalstandards.com/brc-global-standards/food-safety/
Transparency & Traceability	Governance	BRC Global Standards	Global Standard Food Safety	1.2.2	The site’s senior management shall ensure that all employees are aware of their responsibilities. Where documented work instructions exist for activities undertaken, the relevant employees shall have access to these and be able to demonstrate that work is carried out in accordance with the instructions.	v7.0		https://www.brcglobalstandards.com/brc-global-standards/food-safety/
Transparency & Traceability	Governance	BRC Global Standards	Global Standard Food Safety	1.1.2	The site’s senior management shall ensure that clear objectives are defi ned to maintain and improve the safety, legality and quality of products manufactured, in accordance with the food safety and quality policy and this Standard. These objectives shall be: • documented and include targets or clear measures of success • clearly communicated to relevant staff • monitored and results reported at …	v7.0		https://www.brcglobalstandards.com/brc-global-standards/food-safety/
Transparency & Traceability	Governance	BRC Global Standards	Global Standard Food Safety	4.10.1.2	The type, location and sensitivity of the detection and/or removal method shall be specified as part of the site’s documented system. Industry best practice shall be applied with regard to the nature of the ingredient, material, product and/or the packed product. The location of the equipment or any other factors influencing the sensitivity of the equipment shall be validated and justified.	v7.0		https://www.brcglobalstandards.com/brc-global-standards/food-safety/
Transparency & Traceability	Governance	BRC Global Standards	Global Standard Food Safety	4.10.4.1	The type, location and strength of magnets shall be fully documented. Documented procedures shall be in place for the inspection, cleaning, strength testing and integrity checks. Records of all checks shall be maintained.	v7.0		https://www.brcglobalstandards.com/brc-global-standards/food-safety/
Transparency & Traceability	Governance	BRC Global Standards	Global Standard Food Safety	4.9.2.1	There shall be a documented policy for the control of the use of sharp metal implements including knives, cutting blades on equipment, needles and wires. This shall include a record of inspection for damage and the investigation of any lost items. Snap-off-blade knives shall not be used.	v7.0		https://www.brcglobalstandards.com/brc-global-standards/food-safety/
Transparency & Traceability	Governance	BRC Global Standards	Global Standard Food Safety	3.5.3.1	There shall be a documented procedure for the approval and monitoring of suppliers of services. Such services shall include, as appropriate: • pest control • laundry services • contracted cleaning • contracted servicing and maintenance of equipment • transport and distribution • off-site storage of ingredients, packaging or products • laboratory testing • catering services • waste management.	v7.0		https://www.brcglobalstandards.com/brc-global-standards/food-safety/
Transparency & Traceability	Governance	BRC Global Standards	Global Standard Food Safety	6.2.1	There shall be a formal process for the allocation of packaging materials to packing lines and control in the packing area which ensures that only the packaging for immediate use is available to the packaging machines. Where off -line coding or printing of packaging materials occurs, checks shall be in place that only correctly printed material is available at the packaging machines.	v7.0		https://www.brcglobalstandards.com/brc-global-standards/food-safety/
Transparency & Traceability	Governance	BRC Global Standards	Global Standard Food Safety	4.3.1	There shall be a map of the site which designates areas (zones) where product is at diff erent levels of risk from contamination; that is: • high-risk areas • high-care areas • ambient high-care areas • low-risk areas • enclosed product areas 4.3.2 • non-product areas. See Appendix 2 for guidelines on defi ning the production risk zones. This zoning shall be taken into account when determining th…	v7.0		https://www.brcglobalstandards.com/brc-global-standards/food-safety/
Transparency & Traceability	Governance	BRC Global Standards	Global Standard Food Safety	5.6.1.1	There shall be a scheduled programme of testing covering products and the processing environment, which may include microbiological, chemical, physical and organoleptic testing according to risk. The methods, frequency and specified limits shall be documented.	v7.0		https://www.brcglobalstandards.com/brc-global-standards/food-safety/
Transparency & Traceability	Governance	BRC Global Standards	Global Standard Food Safety	3.8.1	There shall be documented procedures for managing non-conforming products. These procedures shall include: • the requirement for staff to identify and report a potentially non-conforming product • clear identification of a non-conforming product (e.g. direct labelling or the use of IT systems) • secure storage to prevent accidental release (e.g. physical or computer-based isolation) • referral to…	v7.0		https://www.brcglobalstandards.com/brc-global-standards/food-safety/
Transparency & Traceability	Governance	BRC Global Standards	Global Standard Food Safety	5.2.2	There shall be effective processes in place to ensure that labelling information is reviewed whenever changes occur to: • the product recipe • raw materials • the supplier of raw materials • the country of origin of raw materials • legislation.	v7.0		https://www.brcglobalstandards.com/brc-global-standards/food-safety/
Transparency & Traceability	Governance	BRC Global Standards	Global Standard Food Safety	5.5.1	When purchasing or specifying food contact packaging the supplier of packaging materials shall be made aware of any particular characteristics of the food (e.g. high fat content, pH or usage conditions such as microwaving) which may affect packaging suitability. Certificates of conformity or other evidence shall be available for product packaging to confirm it complies with relevant food safety l…	v7.0		https://www.brcglobalstandards.com/brc-global-standards/food-safety/
Transparency & Traceability	Governance	BRC Global Standards	Global Standard Food Safety	5.3.7	Where a claim is made regarding the suitability of a food for allergy or food sensitivity suff erers, the site shall ensure that the production process is fully validated to meet the stated claim and the eff ectiveness of the process is routinely verifi ed. This shall be documented.	v7.0		https://www.brcglobalstandards.com/brc-global-standards/food-safety/
Transparency & Traceability	Governance	BRC Global Standards	Global Standard Food Safety	3.12.1	Where a company is requested to follow specific customer requirements, codes of practice, methods of working etc., these shall be made known to relevant staff within the site and implemented.	v7.0		https://www.brcglobalstandards.com/brc-global-standards/food-safety/
Transparency & Traceability	Governance	BRC Global Standards	Global Standard Food Safety	3.7.2	Where a non-conformity places the safety, legality or quality of products at risk this shall be investigated and recorded including: • clear documentation of the non-conformity • assessment of consequences by a suitably competent and authorised person • the action to address the immediate issue • an appropriate timescale for correction • the person responsible for correction • verification that t…	v7.0		https://www.brcglobalstandards.com/brc-global-standards/food-safety/
Transparency & Traceability	Governance	BRC Global Standards	Global Standard Food Safety	5.2.3	Where a product is designed to enable a claim to be made to satisfy a consumer group (e.g. a nutritional claim, reduced sugar), the company shall ensure that the product formulation and production process is fully validated to meet the stated claim.	v7.0		https://www.brcglobalstandards.com/brc-global-standards/food-safety/
Transparency & Traceability	Governance	BRC Global Standards	Global Standard Food Safety	5.4.5	Where claims are made about the methods of production (e.g. organic, Halal, Kosher) the site shall maintain the necessary certification status in order to make such a claim.	v7.0		https://www.brcglobalstandards.com/brc-global-standards/food-safety/
Transparency & Traceability	Governance	BRC Global Standards	Global Standard Food Safety	4.15.4	Where controlled atmosphere storage is required, the storage conditions shall be specified and effectively controlled. Records shall be maintained of the storage conditions.	v7.0		https://www.brcglobalstandards.com/brc-global-standards/food-safety/
Transparency & Traceability	Governance	BRC Global Standards	Global Standard Food Safety	4.13.2	Where customer-branded products which do not meet specification are sold to staff or passed on to charities or other organisations this shall be with the prior consent of the brand owner. Processes shall be in place to ensure that all products are fit for consumption and meet legal requirements.	v7.0		https://www.brcglobalstandards.com/brc-global-standards/food-safety/
Transparency & Traceability	Governance	BRC Global Standards	Global Standard Food Safety	4.10.1.4	Where foreign material is detected or removed by the equipment, the source of any unexpected material shall be investigated. Information on rejected materials shall be used to identify trends and where possible instigate preventive action to reduce the occurrence of contamination by the foreign material.	v7.0		https://www.brcglobalstandards.com/brc-global-standards/food-safety/
Transparency & Traceability	Governance	BRC Global Standards	Global Standard Food Safety	4.3.6	Where high-care areas are part of the manufacturing site there should be physical segregation between these areas and other parts of the site. Segregation shall take into account the fl ow of product, nature of materials (including packaging), equipment, personnel, waste, airfl ow, air quality and utilities provision (including drains). Where physical barriers are not in place, the site shall hav…	v7.0		https://www.brcglobalstandards.com/brc-global-standards/food-safety/
Transparency & Traceability	Governance	BRC Global Standards	Global Standard Food Safety	4.12.1	Where licensing is required by law for the removal of waste, it shall be removed by licensed contractors and records of removal shall be maintained and available for audit.	v7.0		https://www.brcglobalstandards.com/brc-global-standards/food-safety/
Transparency & Traceability	Governance	BRC Global Standards	Global Standard Food Safety	7.2.4	Where metal detection equipment is used, a sample from each batch of plasters shall be successfully tested through the equipment and records shall be kept.	v7.0		https://www.brcglobalstandards.com/brc-global-standards/food-safety/
Transparency & Traceability	Governance	BRC Global Standards	Global Standard Food Safety	6.2.4	Where on-line vision equipment is used to check product labels and printing, procedures shall be in place to ensure that the system is correctly set up and capable of alerting or rejecting product when packaging information is out of specification.	v7.0		https://www.brcglobalstandards.com/brc-global-standards/food-safety/
Transparency & Traceability	Governance	BRC Global Standards	Global Standard Food Safety	5.4.4	Where products are labelled or claims are made on finished packs which are dependent on a status of a raw material including: • specific provenance or origin • breed/varietal claims • assured status (e.g. GlobalGAP) • genetically modified organism (GMO) status • identity preserved • named specific trademarked ingredients the status of each batch of the raw material shall be verified. The facility…	v7.0		https://www.brcglobalstandards.com/brc-global-standards/food-safety/
Transparency & Traceability	Governance	BRC Global Standards	Global Standard Food Safety	5.7.1	Where products require positive release, procedures shall be in place to ensure that release does not occur until all release criteria have been completed and release authorised.	v7.0		https://www.brcglobalstandards.com/brc-global-standards/food-safety/
Transparency & Traceability	Governance	BRC Global Standards	Global Standard Food Safety	5.4.3	Where raw materials are identified as being at particular risk of adulteration or substitution appropriate assurance and/or testing processes shall be in place to reduce the risk.	v7.0		https://www.brcglobalstandards.com/brc-global-standards/food-safety/
Transparency & Traceability	Governance	BRC Global Standards	Global Standard Food Safety	3.5.1.3	Where raw materials are purchased from agents or brokers, the site shall know the identity of the last manufacturer or packer, or for bulk commodity products the consolidation place of the raw material. Information to enable the approval of the manufacturer, packer or consolidator, as in clause 3.5.1.2, shall be obtained from the agent/broker or directly from the supplier, unless the agent/broker…	v7.0		https://www.brcglobalstandards.com/brc-global-standards/food-safety/
Transparency & Traceability	Governance	BRC Global Standards	Global Standard Food Safety	4.2.4	Where required by legislation, the site shall be registered with, or be approved by, the appropriate authority.	v7.0		https://www.brcglobalstandards.com/brc-global-standards/food-safety/
Transparency & Traceability	Governance	BRC Global Standards	Global Standard Food Safety	3.9.4	Where rework or any reworking operation is performed, traceability shall be maintained.	v7.0		https://www.brcglobalstandards.com/brc-global-standards/food-safety/
Transparency & Traceability	Governance	BRC Global Standards	Global Standard Food Safety	4.4.4	Where sites include high-risk or high-care facilities, there shall be a map of the drains for these areas which shows the direction of flow and location of any equipment fitted to prevent the back-up of waste water. The flow of drains shall not present a risk of contamination of the high-risk/care area.	v7.0		https://www.brcglobalstandards.com/brc-global-standards/food-safety/
Transparency & Traceability	Governance	BRC Global Standards	Global Standard Food Safety	4.15.3	Where temperature control is required, the storage area shall be capable of maintaining product temperature within specification and operated to ensure specified temperatures are maintained. Temperature recording equipment with suitable temperature alarms shall be fitted to all storage facilities or there shall be a system of recorded manual temperature checks, typically on at least a 4-hourly ba…	v7.0		https://www.brcglobalstandards.com/brc-global-standards/food-safety/
Transparency & Traceability	Governance	BRC Global Standards	Global Standard Food Safety	4.16.3	Where temperature control is required, the transport shall be capable of maintaining product temperature within specification, under minimum and maximum load. Temperature data-logging devices which can be interrogated to confirm time/temperature conditions or a system to monitor and record at predetermined frequencies the correct operation of refrigeration equipment shall be used and records main…	v7.0		https://www.brcglobalstandards.com/brc-global-standards/food-safety/
Transparency & Traceability	Governance	BRC Global Standards	Global Standard Food Safety	4.16.6	Where the company employs third-party contractors, all the requirements specified in this section shall be clearly defined in the contract and verified or the contracted company shall be certificated to the Global Standard for Storage and Distribution or similar GFSI-recognised scheme.	v7.0		https://www.brcglobalstandards.com/brc-global-standards/food-safety/
Transparency & Traceability	Governance	BRC Global Standards	Global Standard Food Safety	5.6.2.3	Where the company undertakes or subcontracts analyses which are critical to product safety or legality, the laboratory or subcontractors shall have gained recognised laboratory accreditation or operate in accordance with the requirements and principles of ISO/IEC 17025. Documented justification shall be available where accredited methods are not undertaken.	v7.0		https://www.brcglobalstandards.com/brc-global-standards/food-safety/
Transparency & Traceability	Governance	BRC Global Standards	Global Standard Food Safety	5.2.4	Where the label information is the responsibility of a customer or a nominated third party the company shall provide: • information to enable the label to be accurately created • information whenever a change occurs which may affect the label information.	v7.0		https://www.brcglobalstandards.com/brc-global-standards/food-safety/
Transparency & Traceability	Governance	BRC Global Standards	Global Standard Food Safety	5.3.6	Where the nature of the production process is such that cross-contamination from an allergen cannot be prevented, a warning should be included on the label. National guidelines or codes of practice shall be used when making such a warning statement.	v7.0		https://www.brcglobalstandards.com/brc-global-standards/food-safety/
Transparency & Traceability	Governance	BRC Global Standards	Global Standard Food Safety	6.3.2	Where the quantity of the product is not governed by legislative requirements (e.g. bulk quantity), the product must conform to customer requirements and records shall be maintained.	v7.0		https://www.brcglobalstandards.com/brc-global-standards/food-safety/
Transparency & Traceability	Governance	BRC Global Standards	Global Standard Food Safety	1.1.8	Where the site is certificated to the Standard it shall ensure that announced recertification audits occur on or before the audit due date indicated on the certificate.	v7.0		https://www.brcglobalstandards.com/brc-global-standards/food-safety/
Abiotic Effects	Environment	Friend of the Sea	Sustainable Marine Aquaculture/FOS-aqua	2.2	An Environmental Footprint Assessment (EFA) was carried out with a positive outcome, if required by the national regulation.	v1.1		http://www.friendofthesea.org/download.asp?ID=1
Abiotic Effects	Environment	Friend of the Sea	Sustainable Marine Aquaculture/FOS-aqua	8.2.6	The qualitative parameters of the effluents must comply with the: CO2	v1.1	< 2.0ppm	http://www.friendofthesea.org/download.asp?ID=1
Abiotic Effects	Environment	Friend of the Sea	Sustainable Marine Aquaculture/FOS-aqua	8.2.7	The qualitative parameters of the effluents must comply with the: Coliform bacteria and/or sulphite	v1.1	None	http://www.friendofthesea.org/download.asp?ID=1
Abiotic Effects	Environment	Friend of the Sea	Sustainable Marine Aquaculture/FOS-aqua	1.1.3	A sustainable aquaculture system must implement management procedures for the following aspects... control of monitoring systems and measurement of environmental footprint parameters	v1.1		http://www.friendofthesea.org/download.asp?ID=1
Abiotic Effects	Environment	Friend of the Sea	Sustainable Marine Aquaculture/FOS-aqua	8.2.11	The qualitative parameters of the effluents must comply with the: Cu	v1.1	<=0.01	http://www.friendofthesea.org/download.asp?ID=1
Abiotic Effects	Environment	Friend of the Sea	Sustainable Marine Aquaculture/FOS-aqua	8.2.5	The qualitative parameters of the effluents must comply with the: Dissolved Oxygen	v1.1	>=5ppml	http://www.friendofthesea.org/download.asp?ID=1
Abiotic Effects	Environment	Friend of the Sea	Sustainable Marine Aquaculture/FOS-aqua	8.2.1	The qualitative parameters of the effluents must comply with the: N2	v1.1	<=0.5	http://www.friendofthesea.org/download.asp?ID=1
Abiotic Effects	Environment	Friend of the Sea	Sustainable Marine Aquaculture/FOS-aqua	2.3	In case the national regulations do not require an Environmental Footprint Assessment, the Organisation shall arrange a footprint study carried out by a third party and such study must verify that critical ecosystems, such mangroves, rivers, lakes, bays, estuaries, wet areas, swamps and morasses have not been altered.	v1.1		http://www.friendofthesea.org/download.asp?ID=1
Abiotic Effects	Environment	Friend of the Sea	Sustainable Marine Aquaculture/FOS-aqua	8.2.2	The qualitative parameters of the effluents must comply with the: NH3	v1.1	<=0.2	http://www.friendofthesea.org/download.asp?ID=1
Abiotic Effects	Environment	Friend of the Sea	Sustainable Marine Aquaculture/FOS-aqua	8.2.3	The qualitative parameters of the effluents must comply with the: NO2	v1.1	<=0.14	http://www.friendofthesea.org/download.asp?ID=1
Abiotic Effects	Environment	Friend of the Sea	Sustainable Marine Aquaculture/FOS-aqua	8.2.9	The qualitative parameters of the effluents must comply with the: Pb	v1.1	<=0.03	http://www.friendofthesea.org/download.asp?ID=1
Abiotic Effects	Environment	Friend of the Sea	Sustainable Marine Aquaculture/FOS-aqua	8.2.4	The qualitative parameters of the effluents must comply with the: PO4	v1.1	<=0.20	http://www.friendofthesea.org/download.asp?ID=1
Abiotic Effects	Environment	Friend of the Sea	Sustainable Marine Aquaculture/FOS-aqua	8.2.8	The qualitative parameters of the effluents must comply with the: Cd	v1.1	<=0.05	http://www.friendofthesea.org/download.asp?ID=1
Abiotic Effects	Environment	Friend of the Sea	Sustainable Marine Aquaculture/FOS-aqua	1.1.1	A sustainable aquaculture system must implement management procedures for the following aspects… responsibility and authority of the environmental management of the company	v1.1		http://www.friendofthesea.org/download.asp?ID=1
Abiotic Effects	Environment	Friend of the Sea	Sustainable Marine Aquaculture/FOS-aqua	8.4	The company keeps the results of the analysis carried out.	v1.1	The registers must be kept for at least 5 years.	http://www.friendofthesea.org/download.asp?ID=1
Abiotic Effects	Environment	Friend of the Sea	Sustainable Marine Aquaculture/FOS-aqua	8.5	The distance between the lower part of the cage and the bottom must be at least 15 metres	v1.1		http://www.friendofthesea.org/download.asp?ID=1
Abiotic Effects	Environment	Friend of the Sea	Sustainable Marine Aquaculture/FOS-aqua	8.3	The effluents must be monitored at least once every six months.	v1.1		http://www.friendofthesea.org/download.asp?ID=1
Abiotic Effects	Environment	Friend of the Sea	Sustainable Marine Aquaculture/FOS-aqua	3.5	The Organisation does not use toxic anti-vegetative paint.	v1.1		http://www.friendofthesea.org/download.asp?ID=1
Abiotic Effects	Environment	Friend of the Sea	Sustainable Marine Aquaculture/FOS-aqua	8.1	The qualitative parameters of the effluents and the sediment under the sea cages must comply with the provisions of the existing regulations.	v1.1		http://www.friendofthesea.org/download.asp?ID=1
Abiotic Effects	Environment	Friend of the Sea	Sustainable Marine Aquaculture/FOS-aqua	8.2.12	The qualitative parameters of the effluents must comply with the: Trophic Index value	v1.1	<6	http://www.friendofthesea.org/download.asp?ID=1
Abiotic Effects	Environment	Friend of the Sea	Sustainable Marine Aquaculture/FOS-aqua	8.2.10	The qualitative parameters of the effluents must comply with the: Zn	v1.1	<=0.02	http://www.friendofthesea.org/download.asp?ID=1
Accountability & Enforcement	Governance	Friend of the Sea	Sustainable Marine Aquaculture/FOS-aqua	2.2	An Environmental Footprint Assessment (EFA) was carried out with a positive outcome, if required by the national regulation.	v1.1		http://www.friendofthesea.org/download.asp?ID=1
Accountability & Enforcement	Governance	Friend of the Sea	Sustainable Marine Aquaculture/FOS-aqua	11.1.4	apply the safety measures required by the law	v1.1		http://www.friendofthesea.org/download.asp?ID=1
Accountability & Enforcement	Governance	Friend of the Sea	Sustainable Marine Aquaculture/FOS-aqua	11.1.1	comply with national regulations and ILO on child labour	v1.1		http://www.friendofthesea.org/download.asp?ID=1
Accountability & Enforcement	Governance	Friend of the Sea	Sustainable Marine Aquaculture/FOS-aqua	1.1.2	A sustainable aquaculture system must implement management procedures for the following aspects… control of documents and registers (including the update of the environmental laws to comply with)	v1.1		http://www.friendofthesea.org/download.asp?ID=1
Accountability & Enforcement	Governance	Friend of the Sea	Sustainable Marine Aquaculture/FOS-aqua	1.1.6	A sustainable aquaculture system must implement management procedures for the following aspects… management of corrective measures (due to non-conformities and recommendations)	v1.1		http://www.friendofthesea.org/download.asp?ID=1
Accountability & Enforcement	Governance	Friend of the Sea	Sustainable Marine Aquaculture/FOS-aqua	11.1.2	pay the workers adequate salaries compliant at least with minimum legal wages	v1.1		http://www.friendofthesea.org/download.asp?ID=1
Accountability & Enforcement	Governance	Friend of the Sea	Sustainable Marine Aquaculture/FOS-aqua	3.4.2	In case of escapes of animals, the organisation provided procedures for... promptly notify the competent local authorities	v1.1		http://www.friendofthesea.org/download.asp?ID=1
Accountability & Enforcement	Governance	Friend of the Sea	Sustainable Marine Aquaculture/FOS-aqua	2.1	The organisation obtained a licence or permit for the development of the site, if required by the national regulation.	v1.1		http://www.friendofthesea.org/download.asp?ID=1
Accountability & Enforcement	Governance	Friend of the Sea	Sustainable Marine Aquaculture/FOS-aqua	8.1	The qualitative parameters of the effluents and the sediment under the sea cages must comply with the provisions of the existing regulations.	v1.1		http://www.friendofthesea.org/download.asp?ID=1
Biotic Effects	Environment	Friend of the Sea	Sustainable Marine Aquaculture/FOS-aqua	3.2.2	In order to minimise the leakage of eggs, larvae and bred species, the Organisation implemented… control and maintenance procedures	v1.1		http://www.friendofthesea.org/download.asp?ID=1
Biotic Effects	Environment	Friend of the Sea	Sustainable Marine Aquaculture/FOS-aqua	3.4.3	In case of escapes of animals, the organisation provided procedures for… implement corrective measures addressed to reduce future risks of further escapes due to similar causes	v1.1		http://www.friendofthesea.org/download.asp?ID=1
Biotic Effects	Environment	Friend of the Sea	Sustainable Marine Aquaculture/FOS-aqua	3.2.3	In order to minimise the leakage of eggs, larvae and bred species, the Organisation implemented… procedures and alert systems in case of exceptional atmospheric events	v1.1		http://www.friendofthesea.org/download.asp?ID=1
Biotic Effects	Environment	Friend of the Sea	Sustainable Marine Aquaculture/FOS-aqua	3.4.2	In case of escapes of animals, the organisation provided procedures for… promptly notify the competent local authorities	v1.1		http://www.friendofthesea.org/download.asp?ID=1
Biotic Effects	Environment	Friend of the Sea	Sustainable Marine Aquaculture/FOS-aqua	3.4.1	In case of escapes of animals, the organisation provided procedures for… recording escapes	v1.1		http://www.friendofthesea.org/download.asp?ID=1
Biotic Effects	Environment	Friend of the Sea	Sustainable Marine Aquaculture/FOS-aqua	3.2.1	In order to minimise the leakage of eggs, larvae and bred species, the Organisation implemented… screens, filters or similar	v1.1		http://www.friendofthesea.org/download.asp?ID=1
Biotic Effects	Environment	Friend of the Sea	Sustainable Marine Aquaculture/FOS-aqua	3.1	The average yearly percentage of fish escape assessed is not higher than 0.5% of the total of bred fish.	v1.1		http://www.friendofthesea.org/download.asp?ID=1
Emission & Waste	Environment	Friend of the Sea	Sustainable Marine Aquaculture/FOS-aqua	9.1	Using toxic and persistent chemical compounds (e.g. TBT, Malachite Green, DDT) is forbidden. The use of forbidden substances must occur in compliance with the safety regulations.	v1.1		http://www.friendofthesea.org/download.asp?ID=1
Energy Consumption & GHG Emissions	Environment	Friend of the Sea	Sustainable Marine Aquaculture/FOS-aqua	10.1	The Organisation must keep a register of the energy consumption, updated at least once a year.	v1.1		http://www.friendofthesea.org/download.asp?ID=1
Energy Consumption & GHG Emissions	Environment	Friend of the Sea	Sustainable Marine Aquaculture/FOS-aqua	10.2	The Organisation undertakes to achieve a yearly energy consumption reduction per product unit.	v1.1		http://www.friendofthesea.org/download.asp?ID=1
Feed	Environment	Friend of the Sea	Sustainable Marine Aquaculture/FOS-aqua	5.3	The Organisation records historical data concerning the conversion index of the food.	v1.1		http://www.friendofthesea.org/download.asp?ID=1
Feed	Environment	Friend of the Sea	Sustainable Marine Aquaculture/FOS-aqua	5.1	The Organisation uses animal feed certified by Friend of the Sea, when available on the market for the species bred. http://www.friendofthesea.org/certifiedproducts.asp Alternatively the Organisation uses edible products process trimmings.	v1.1		http://www.friendofthesea.org/download.asp?ID=1
Feed	Environment	Friend of the Sea	Sustainable Marine Aquaculture/FOS-aqua	5.2	The Organisation uses animal feed produced by IFFO certified plants such as Responsible Sourcing / Responsible Production.	v1.1		http://www.friendofthesea.org/download.asp?ID=1
Fish Health & Welfare	Environment	Friend of the Sea	Sustainable Marine Aquaculture/FOS-aqua	3.3.2	In order to prevent other organisms, such as birds or other predators, from entering the system, the Organisation implemented… control and maintenance procedures	v1.1		http://www.friendofthesea.org/download.asp?ID=1
Fish Health & Welfare	Environment	Friend of the Sea	Sustainable Marine Aquaculture/FOS-aqua	3.3.1	In order to prevent other organisms, such as birds or other predators, from entering the system, the Organisation implemented… screens, filters, cover-up nets or similar	v1.1		http://www.friendofthesea.org/download.asp?ID=1
Fish Health & Welfare	Environment	Friend of the Sea	Sustainable Marine Aquaculture/FOS-aqua	7.1	The Organisation does not use drugs for preventive measures.	v1.1		http://www.friendofthesea.org/download.asp?ID=1
Fish Health & Welfare	Environment	Friend of the Sea	Sustainable Marine Aquaculture/FOS-aqua	7.2	The use of drugs allowed by the regulation and other chemical compounds is only justified in case of specific issues. http://www.fao.org/fishery/nalo/search/en	v1.1		http://www.friendofthesea.org/download.asp?ID=1
Fish Health & Welfare	Environment	Friend of the Sea	Sustainable Marine Aquaculture/FOS-aqua	6.2	The use of growth hormones is not allowed.	v1.1		http://www.friendofthesea.org/download.asp?ID=1
Fish Health & Welfare	Environment	Friend of the Sea	Sustainable Marine Aquaculture/FOS-aqua	6.1	The use of OGM fish species is not allowed.	v1.1		http://www.friendofthesea.org/download.asp?ID=1
Investments in Technology & Innovation	Economics	Friend of the Sea	Sustainable Marine Aquaculture/FOS-aqua	1.1.4	A sustainable aquaculture system must implement management procedures for the following aspects… control and maintenance of infrastructures	v1.1		http://www.friendofthesea.org/download.asp?ID=1
Labor & Employment	Economics	Friend of the Sea	Sustainable Marine Aquaculture/FOS-aqua	11.1.2	pay the workers adequate salaries compliant at least with minimum legal wages	v1.1		http://www.friendofthesea.org/download.asp?ID=1
License and Permit Conditions	Economics	Friend of the Sea	Sustainable Marine Aquaculture/FOS-aqua	2.1	The organisation obtained a licence or permit for the development of the site, if required by the national regulation.	v1.1		http://www.friendofthesea.org/download.asp?ID=1
Mitigation Measures	Environment	Friend of the Sea	Sustainable Marine Aquaculture/FOS-aqua	3.4.4	In case of escapes of animals, the organisation provided procedures for… implement corrective measures addressed to reduce future risks of further escapes due to similar causes	v1.1		http://www.friendofthesea.org/download.asp?ID=1
Mitigation Measures	Environment	Friend of the Sea	Sustainable Marine Aquaculture/FOS-aqua	1.1.5	A sustainable aquaculture system must implement management procedures for the following aspects… readiness for environmental emergencies and capability to address to them	v1.1		http://www.friendofthesea.org/download.asp?ID=1
Siting	Governance	Friend of the Sea	Sustainable Marine Aquaculture/FOS-aqua	2.3	In case the national regulations do not require an Environmental Footprint Assessment, the Organisation shall arrange a footprint study carried out by a third party and such study must verify that critical ecosystems, such mangroves, rivers, lakes, bays, estuaries, wet areas, swamps and morasses have not been altered.	v1.1		http://www.friendofthesea.org/download.asp?ID=1
Social Assurance	Governance	Friend of the Sea	Sustainable Marine Aquaculture/FOS-aqua	11.1.4	apply the safety measures required by the law	v1.1		http://www.friendofthesea.org/download.asp?ID=1
Social Assurance	Governance	Friend of the Sea	Sustainable Marine Aquaculture/FOS-aqua	11.1.1	comply with national regulations and ILO on child labour	v1.1		http://www.friendofthesea.org/download.asp?ID=1
Social Assurance	Governance	Friend of the Sea	Sustainable Marine Aquaculture/FOS-aqua	11.1.3	grant their workers access to healthcare	v1.1		http://www.friendofthesea.org/download.asp?ID=1
Social Assurance	Governance	Friend of the Sea	Sustainable Marine Aquaculture/FOS-aqua	11.2	The organisation should be SA8000-certified.	v1.1		http://www.friendofthesea.org/download.asp?ID=1
Transparency & Traceability	Governance	Friend of the Sea	Sustainable Marine Aquaculture/FOS-aqua	1.1.2	A sustainable aquaculture system must implement management procedures for the following aspects… control of documents and registers (including the update of the environmental laws to comply with)	v1.1		http://www.friendofthesea.org/download.asp?ID=1
Transparency & Traceability	Governance	Friend of the Sea	Sustainable Marine Aquaculture/FOS-aqua	3.4.1	In case of escapes of animals, the organisation provided procedures for… recording escapes	v1.1		http://www.friendofthesea.org/download.asp?ID=1
Transparency & Traceability	Governance	Friend of the Sea	Sustainable Marine Aquaculture/FOS-aqua	4.1	Species that may be fished for fattening must originate from fishing activities approved by Friend of the Sea. http://www.friendofthesea.org/fisheries .asp	v1.1		http://www.friendofthesea.org/download.asp?ID=1
Transparency & Traceability	Governance	Friend of the Sea	Sustainable Marine Aquaculture/FOS-aqua	8.4	The company keeps the results of the analysis carried out.	v1.1	The registers must be kept for at least 5 years.	http://www.friendofthesea.org/download.asp?ID=1
Transparency & Traceability	Governance	Friend of the Sea	Sustainable Marine Aquaculture/FOS-aqua	12.1	The Company must implement a traceability system that allows verifying that the certified products come from approved systems and there is no possibility of exchange with products coming from non-certified systems.	v1.1		http://www.friendofthesea.org/download.asp?ID=1
Transparency & Traceability	Governance	Friend of the Sea	Sustainable Marine Aquaculture/FOS-aqua	10.1	The Organisation must keep a register of the energy consumption, updated at least once a year.	v1.1		http://www.friendofthesea.org/download.asp?ID=1
Transparency & Traceability	Governance	Friend of the Sea	Sustainable Marine Aquaculture/FOS-aqua	5.3	The Organisation records historical data concerning the conversion index of the food.	v1.1		http://www.friendofthesea.org/download.asp?ID=1
Transparency & Traceability	Governance	Friend of the Sea	Sustainable Marine Aquaculture/FOS-aqua	5.1	The Organisation uses animal feed certified by Friend of the Sea, when available on the market for the species bred. http://www.friendofthesea.org/certifiedproducts.asp Alternatively the Organisation uses edible products process trimmings.	v1.1		http://www.friendofthesea.org/download.asp?ID=1
Transparency & Traceability	Governance	Friend of the Sea	Sustainable Marine Aquaculture/FOS-aqua	5.2	The Organisation uses animal feed produced by IFFO certified plants such as Responsible Sourcing / Responsible Production.	v1.1		http://www.friendofthesea.org/download.asp?ID=1
Abiotic Effects	Environment	Global Aquaculture Alliance (GAA)	Best Aquaculture Practices (BAP) - Salmon Farm Standards	4.1	The applicant shall provide documents that describe local standards for benthic impacts under salmon farms, which shall include the benthic indicator “trigger level” above which the farm would not be in full compliance with the local standard, where this is clearly defined, or with its intent where it is not clearly defined.	v2.3		https://bapcertification.org/Standards
Abiotic Effects	Environment	Global Aquaculture Alliance (GAA)	Best Aquaculture Practices (BAP) - Salmon Farm Standards	4.2	For established farms, the applicant shall provide three years of monitoring data to show that the farm meets or exceeds sediment and water quality criteria specified in 4.1, its operating permits and/or its own monitoring plan at current operating levels.	v2.3		https://bapcertification.org/Standards
Abiotic Effects	Environment	Global Aquaculture Alliance (GAA)	Best Aquaculture Practices (BAP) - Salmon Farm Standards	4.3	For newly established farms, or farms that have expanded and do not yet have enough monitoring data, the applicant shall provide an independent study that characterizes the hydrographic and benthic characteristics of the area and provides a consultant’s opinion (without liability) that the farm can meet or exceed sediment and water quality criteria if operated correctly. This opinion shall be ver…	v2.3		https://bapcertification.org/Standards
Abiotic Effects	Environment	Global Aquaculture Alliance (GAA)	Best Aquaculture Practices (BAP) - Salmon Farm Standards	4.4	For farms in countries where sediment monitoring is not required and/or a sediment impact zone is not defined as a condition of the farms’ operating permits, the applicant shall write and implement a monitoring plan consistent with the provisions under Implementation above.	v2.3		https://bapcertification.org/Standards
Abiotic Effects	Environment	Global Aquaculture Alliance (GAA)	Best Aquaculture Practices (BAP) - Salmon Farm Standards	4.5	Monitoring of sediment conditions shall be undertaken at the time of peak feeding during the production cycle and shall be conducted according to the requirements of the farm’s operating permits or its own plan in countries or regions where sediment monitoring is not required, and as specified in the implementation requirements.	v2.3		https://bapcertification.org/Standards
Abiotic Effects	Environment	Global Aquaculture Alliance (GAA)	Best Aquaculture Practices (BAP) - Salmon Farm Standards	4.6	Sediment sampling and analysis performed as part of the monitoring program shall be conducted according to methods generally accepted for such use in the region in which production is occurring.	v2.3		https://bapcertification.org/Standards
Abiotic Effects	Environment	Global Aquaculture Alliance (GAA)	Best Aquaculture Practices (BAP) - Salmon Farm Standards	4.7	The results of sediment monitoring shall be reported to and approved by the appropriate regulators. Where regulatory approval is conditional upon implementing a program of remedial action, this shall have been implemented and completed to show compliance with 4.1.	v2.3		https://bapcertification.org/Standards
Abiotic Effects	Environment	Global Aquaculture Alliance (GAA)	Best Aquaculture Practices (BAP) - Salmon Farm Standards	6.2	Local rules notwithstanding, the applicant shall demonstrate that the farm meets the BAP procedural, performance, documentation and reporting requirements for fish containment required by the Fish Containment Plan outlined under Implementation above, which shall include a classification of the farm site, an engineer’s structural report, a mooring certification, an escape risk analysis, monitoring…	v2.3		https://bapcertification.org/Standards
Accountability & Enforcement	Governance	Global Aquaculture Alliance (GAA)	Best Aquaculture Practices (BAP) - Salmon Farm Standards	1.1	Current documents shall be available to prove legal land and water use by the applicant.	v2.3		https://bapcertification.org/Standards
Accountability & Enforcement	Governance	Global Aquaculture Alliance (GAA)	Best Aquaculture Practices (BAP) - Salmon Farm Standards	1.3	Current documents shall be available to prove compliance with applicable environmental and other regulations for construction and operation.	v2.3		https://bapcertification.org/Standards
Accountability & Enforcement	Governance	Global Aquaculture Alliance (GAA)	Best Aquaculture Practices (BAP) - Salmon Farm Standards	1.5	Where applicable, current documents shall be available to prove compliance with laws protecting the resources of indigenous peoples and/or independent agreements the applicant may have made with them.	v2.3		https://bapcertification.org/Standards
Accountability & Enforcement	Governance	Global Aquaculture Alliance (GAA)	Best Aquaculture Practices (BAP) - Salmon Farm Standards	1.6	Where applicable, current documents shall be available to show compliance with the farm’s own industry codes of practice.	v2.3		https://bapcertification.org/Standards
Accountability & Enforcement	Governance	Global Aquaculture Alliance (GAA)	Best Aquaculture Practices (BAP) - Salmon Farm Standards	10.13	The applicant shall demonstrate compliance with national or regional rules designed to minimize parasite reproduction and optimize control.	v2.3		https://bapcertification.org/Standards
Accountability & Enforcement	Governance	Global Aquaculture Alliance (GAA)	Best Aquaculture Practices (BAP) - Salmon Farm Standards	10.2	The applicant shall show that the designated fish health professional has the required licenses and accreditations to act in the farming region.	v2.3		https://bapcertification.org/Standards
Accountability & Enforcement	Governance	Global Aquaculture Alliance (GAA)	Best Aquaculture Practices (BAP) - Salmon Farm Standards	10.4	The fish health professional shall ensure compliance with all legal requirements for disease testing, fish movements (including zoosanitary regulations of inbound and outbound transports), treatments for fish diseases and reporting of notifiable diseases.	v2.3		https://bapcertification.org/Standards
Accountability & Enforcement	Governance	Global Aquaculture Alliance (GAA)	Best Aquaculture Practices (BAP) - Salmon Farm Standards	10.7	All smolts brought into the farm shall be free from diseases and parasites specified in applicable national health regulations, and shall be vaccinated against diseases for which effective vaccines are available prior to stocking.	v2.3		https://bapcertification.org/Standards
Accountability & Enforcement	Governance	Global Aquaculture Alliance (GAA)	Best Aquaculture Practices (BAP) - Salmon Farm Standards	10.9	If used, drug treatments shall be based on authorizations by the fish health professional, who shall be guided by the FHMP and principles of best practice for the veterinary profession. The health professional shall prescribe medicines only to treat diagnosed diseases in accordance with instructions on product labels and national regulations. (See also Section 11.)	v2.3		https://bapcertification.org/Standards
Accountability & Enforcement	Governance	Global Aquaculture Alliance (GAA)	Best Aquaculture Practices (BAP) - Salmon Farm Standards	12.8	The facility shall keep records of any customer complaints related to its products’ compliance with the BAP standards.	v2.3		https://bapcertification.org/Standards
Accountability & Enforcement	Governance	Global Aquaculture Alliance (GAA)	Best Aquaculture Practices (BAP) - Salmon Farm Standards	12.9	The facility shall keep records of investigations of such complaints and actions taken to address/correct them.	v2.3		https://bapcertification.org/Standards
Accountability & Enforcement	Governance	Global Aquaculture Alliance (GAA)	Best Aquaculture Practices (BAP) - Salmon Farm Standards	2.4	The applicant shall record, review and respond helpfully to requests for information received from the public, including sharing of non-proprietary farm data, and to reasonable complaints that are specific to the applicant’s operation and provide details in writing of the alleged failing.	v2.3		https://bapcertification.org/Standards
Accountability & Enforcement	Governance	Global Aquaculture Alliance (GAA)	Best Aquaculture Practices (BAP) - Salmon Farm Standards	2.5	Where applicable, the applicant shall demonstrate dialogue with local native peoples and a process for conflict resolution with them under the laws governing their rights.	v2.3		https://bapcertification.org/Standards
Accountability & Enforcement	Governance	Global Aquaculture Alliance (GAA)	Best Aquaculture Practices (BAP) - Salmon Farm Standards	3.1	The applicant shall meet or exceed the minimum wage rate and benefits required by local and national labor laws.	v2.3		https://bapcertification.org/Standards
Accountability & Enforcement	Governance	Global Aquaculture Alliance (GAA)	Best Aquaculture Practices (BAP) - Salmon Farm Standards	3.11	The applicant shall only employ legally documented workers, whether nationals or migrants.	v2.3		https://bapcertification.org/Standards
Accountability & Enforcement	Governance	Global Aquaculture Alliance (GAA)	Best Aquaculture Practices (BAP) - Salmon Farm Standards	3.13	All labor, recruiting or employment services used by the facility must be licensed to operate by the local or national government as a labor provider.	v2.3		https://bapcertification.org/Standards
Accountability & Enforcement	Governance	Global Aquaculture Alliance (GAA)	Best Aquaculture Practices (BAP) - Salmon Farm Standards	3.14	The facility shall maintain all relevant documents that verify piece workers (those paid a fixed “piece rate” for each unit produced or action performed, regardless of time) are paid in compliance with local law, including regulations regarding equivalence to or exceeding minimum requirements for wages, hours, overtime and holiday pay.	v2.3		https://bapcertification.org/Standards
Accountability & Enforcement	Governance	Global Aquaculture Alliance (GAA)	Best Aquaculture Practices (BAP) - Salmon Farm Standards	3.2	The applicant shall not engage in or support the use of child labor. The applicant shall comply with national child labor laws regarding minimum working age or ILO Minimum Age Convention 138, whichever is higher. ILO Minimum Age Convention 138 states the minimum age shall be 15, unless local law in developing nations is set at 14 – in accordance with developing nations’ exceptions under this conv…	v2.3		https://bapcertification.org/Standards
Accountability & Enforcement	Governance	Global Aquaculture Alliance (GAA)	Best Aquaculture Practices (BAP) - Salmon Farm Standards	3.24	If provided, employee housing shall meet local and national standards (e.g., water-tight structures, adequate space, heating/ ventilation/cooling), and shall be free of accumulated trash and garbage.	v2.3		https://bapcertification.org/Standards
Accountability & Enforcement	Governance	Global Aquaculture Alliance (GAA)	Best Aquaculture Practices (BAP) - Salmon Farm Standards	3.29	Employees shall be appropriately licensed to drive or use equipment for which public licenses are required, and a list of such licensed employees and copies of their licenses shall be available for inspection.	v2.3		https://bapcertification.org/Standards
Accountability & Enforcement	Governance	Global Aquaculture Alliance (GAA)	Best Aquaculture Practices (BAP) - Salmon Farm Standards	3.3	The employment of young workers above the minimum age but under 18 years old shall be in compliance with local laws, including required access to compulsory school attendance and any restrictions on hours and time of day.	v2.3		https://bapcertification.org/Standards
Accountability & Enforcement	Governance	Global Aquaculture Alliance (GAA)	Best Aquaculture Practices (BAP) - Salmon Farm Standards	3.34	The applicant shall comply with laws that govern diving on aquaculture farms and develop a written dive safety plan that requires diver training and the maintenance of logs that document procedures, safety-related incidents and equipment maintenance. Limits for time under water and the frequency of ascents during the dive day shall be established and monitored according to Defense and Civil Insti…	v2.3		https://bapcertification.org/Standards
Accountability & Enforcement	Governance	Global Aquaculture Alliance (GAA)	Best Aquaculture Practices (BAP) - Salmon Farm Standards	3.36	Subcontractors who provide services such as diving, harvesting, environmental monitoring and system inspection and maintenance to the applicant shall provide documents to prove they are legally licensed to do such work and shall be required to comply with the applicant’s relevant health and safety procedures. Records of subcontract services used shall be maintained and made available for inspecti…	v2.3		https://bapcertification.org/Standards
Accountability & Enforcement	Governance	Global Aquaculture Alliance (GAA)	Best Aquaculture Practices (BAP) - Salmon Farm Standards	3.7	The applicant shall comply with national labor laws for pay, overtime and holiday compensation for hours worked beyond the regular work day or week, as well as laws governing workers compensation in the event of illness or injury sustained at work and for workers who are made redundant through no fault of their own.	v2.3		https://bapcertification.org/Standards
Accountability & Enforcement	Governance	Global Aquaculture Alliance (GAA)	Best Aquaculture Practices (BAP) - Salmon Farm Standards	3.9	The facility shall not require the payment of deposits, deduction from wages or withholding of pay that is not part of a legal contractual agreement with the employee and/or that is not provided for or permitted by national law.	v2.3		https://bapcertification.org/Standards
Accountability & Enforcement	Governance	Global Aquaculture Alliance (GAA)	Best Aquaculture Practices (BAP) - Salmon Farm Standards	4.7	The results of sediment monitoring shall be reported to and approved by the appropriate regulators. Where regulatory approval is conditional upon implementing a program of remedial action, this shall have been implemented and completed to show compliance with 4.1.	v2.3		https://bapcertification.org/Standards
Accountability & Enforcement	Governance	Global Aquaculture Alliance (GAA)	Best Aquaculture Practices (BAP) - Salmon Farm Standards	6.1	If the farm operates in a jurisdiction where there are government regulations for fish containment, the applicant shall comply with the regulations and provide proof of so doing.	v2.3		https://bapcertification.org/Standards
Accountability & Enforcement	Governance	Global Aquaculture Alliance (GAA)	Best Aquaculture Practices (BAP) - Salmon Farm Standards	6.8	The applicant shall provide documents that prove the species of salmon farmed is approved for farming in that country and that the stocked fish are not transgenic. Where the species farmed is not native or not already farmed, further documents shall be provided to demonstrate that approval for farming is based on the 2005 ICES Code of Practice on Introductions and Transfers of Marine Organisms.	v2.3		https://bapcertification.org/Standards
Accountability & Enforcement	Governance	Global Aquaculture Alliance (GAA)	Best Aquaculture Practices (BAP) - Salmon Farm Standards	7.1	If the farm operates in a jurisdiction with government regulations related to interactions with wildlife and predator control, the applicant shall comply with the regulations and provide proof of so doing.	v2.3		https://bapcertification.org/Standards
Accountability & Enforcement	Governance	Global Aquaculture Alliance (GAA)	Best Aquaculture Practices (BAP) - Salmon Farm Standards	7.5	The applicant shall actively favor passive and/or non-lethal methods of predator control. No controls, other than non-lethal exclusion, shall be applied to species listed as “critically endangered” or “endangered” on the IUCN Red List or that are protected by local or national laws, unless specific written permission for such control is granted by the regulator.	v2.3		https://bapcertification.org/Standards
Accountability & Enforcement	Governance	Global Aquaculture Alliance (GAA)	Best Aquaculture Practices (BAP) - Salmon Farm Standards	8.10	If any farm nets are treated with copper or other toxicant-based antifouling materials, cleaning procedures shall collect, treat and dispose of wash water in compliance with national regulations regarding collection, treatment and disposal of such toxic wastes.	v2.3		https://bapcertification.org/Standards
Accountability & Enforcement	Governance	Global Aquaculture Alliance (GAA)	Best Aquaculture Practices (BAP) - Salmon Farm Standards	8.9	Garbage and other solid waste shall be disposed of in compliance with local regulations and shall avoid environmental contamination	v2.3		https://bapcertification.org/Standards
Accountability & Enforcement	Governance	Global Aquaculture Alliance (GAA)	Best Aquaculture Practices (BAP) - Salmon Farm Standards	9.6	When impaired fish and unwanted species are removed, their number, total weight and condition shall be recorded. They shall be killed by humane techniques, with the carcasses disposed of in a manner that ensures biosecurity and in accordance with applicable local and state regulations and/or the provisions of Section 8.	v2.3		https://bapcertification.org/Standards
Biotic Effects	Environment	Global Aquaculture Alliance (GAA)	Best Aquaculture Practices (BAP) - Salmon Farm Standards	10.3	The applicant shall have written biosecurity and health management plans consistent with the implementation requirements, which shall include procedures for site fallowing, cleaning of farm equipment, visitor and vessel hygiene precautions, sanitary disposal of dead fish, increased vigilance if disease is suspected, sea lice management procedures and plans for disposal in the event of a mass fish…	v2.3		https://bapcertification.org/Standards
Biotic Effects	Environment	Global Aquaculture Alliance (GAA)	Best Aquaculture Practices (BAP) - Salmon Farm Standards	10.6	The applicant shall adequately train farm staff in applying these biosecurity and health management procedures.	v2.3		https://bapcertification.org/Standards
Biotic Effects	Environment	Global Aquaculture Alliance (GAA)	Best Aquaculture Practices (BAP) - Salmon Farm Standards	10.7	All smolts brought into the farm shall be free from diseases and parasites specified in applicable national health regulations, and shall be vaccinated against diseases for which effective vaccines are available prior to stocking.	v2.3		https://bapcertification.org/Standards
Biotic Effects	Environment	Global Aquaculture Alliance (GAA)	Best Aquaculture Practices (BAP) - Salmon Farm Standards	2.1	The applicant shall accommodate local inhabitants by not blocking access to fishing areas and other public resources. Where access is not direct, the applicant shall provide signage and a written access plan demonstrating consideration of biosecurity and employee and public safety.	v2.3		https://bapcertification.org/Standards
Biotic Effects	Environment	Global Aquaculture Alliance (GAA)	Best Aquaculture Practices (BAP) - Salmon Farm Standards	2.7	Where an AMA has not been established, applicants shall nevertheless demonstrate cooperation on matters of stocking, fallowing, fish health and biosecurity with BAP-certified farms within an area twice the regulatory minimum separation distance to an upper limit of a 5-kilometer radius. (See Sections 4 and 10.)	v2.3		https://bapcertification.org/Standards
Biotic Effects	Environment	Global Aquaculture Alliance (GAA)	Best Aquaculture Practices (BAP) - Salmon Farm Standards	6.1	If the farm operates in a jurisdiction where there are government regulations for fish containment, the applicant shall comply with the regulations and provide proof of so doing.	v2.3		https://bapcertification.org/Standards
Biotic Effects	Environment	Global Aquaculture Alliance (GAA)	Best Aquaculture Practices (BAP) - Salmon Farm Standards	6.2	Local rules notwithstanding, the applicant shall demonstrate that the farm meets the BAP procedural, performance, documentation and reporting requirements for fish containment required by the Fish Containment Plan outlined under Implementation above, which shall include a classification of the farm site, an engineer’s structural report, a mooring certification, an escape risk analysis, monitoring…	v2.3		https://bapcertification.org/Standards
Biotic Effects	Environment	Global Aquaculture Alliance (GAA)	Best Aquaculture Practices (BAP) - Salmon Farm Standards	6.3	The applicant shall provide documents to show that all staff members have received training in the Fish Containment Plan, which shall be verifiable by training certificates in employees’ files and verified at audit by a subset of interviews.	v2.3		https://bapcertification.org/Standards
Biotic Effects	Environment	Global Aquaculture Alliance (GAA)	Best Aquaculture Practices (BAP) - Salmon Farm Standards	6.4	If an escape is suspected or has occurred since the last audit, the applicant shall provide reports and farm records to show that these incidents were dealt with in a manner consistent with the Fish Containment Plan, including deployment of recapture equipment where allowed, investigation of the cause and a report to the regulator.	v2.3		https://bapcertification.org/Standards
Biotic Effects	Environment	Global Aquaculture Alliance (GAA)	Best Aquaculture Practices (BAP) - Salmon Farm Standards	6.5	If an escape is suspected or has occurred since the last audit, the applicant shall demonstrate, based on the counts of inventory required, that the losses were less, individually or cumulatively, than the limits specified in the Implementation requirements.	v2.3		https://bapcertification.org/Standards
Biotic Effects	Environment	Global Aquaculture Alliance (GAA)	Best Aquaculture Practices (BAP) - Salmon Farm Standards	6.6	The applicant shall provide documents to show that the variance between the projected and actual harvest numbers of fish from the last year class harvested was ± 3% or less after accounting for known losses.	v2.3		https://bapcertification.org/Standards
Biotic Effects	Environment	Global Aquaculture Alliance (GAA)	Best Aquaculture Practices (BAP) - Salmon Farm Standards	6.8	The applicant shall provide documents that prove the species of salmon farmed is approved for farming in that country and that the stocked fish are not transgenic. Where the species farmed is not native or not already farmed, further documents shall be provided to demonstrate that approval for farming is based on the 2005 ICES Code of Practice on Introductions and Transfers of Marine Organisms.	v2.3		https://bapcertification.org/Standards
Biotic Effects	Environment	Global Aquaculture Alliance (GAA)	Best Aquaculture Practices (BAP) - Salmon Farm Standards	7.1	If the farm operates in a jurisdiction with government regulations related to interactions with wildlife and predator control, the applicant shall comply with the regulations and provide proof of so doing.	v2.3		https://bapcertification.org/Standards
Biotic Effects	Environment	Global Aquaculture Alliance (GAA)	Best Aquaculture Practices (BAP) - Salmon Farm Standards	7.2	Local rules notwithstanding, the applicant shall demonstrate that the farm meets the BAP procedural, performance, documentation and reporting requirements for a written Wildlife Interaction Plan, as described in the implementation requirements above, which shall include a list of local species of concern, expert wildlife interaction risk assessment, procedures to respond to risks and a descriptio…	v2.3		https://bapcertification.org/Standards
Biotic Effects	Environment	Global Aquaculture Alliance (GAA)	Best Aquaculture Practices (BAP) - Salmon Farm Standards	7.3	The applicant shall provide site maps or other current documentation that show the farm is not within geographic areas officially designated “critical” or “sensitive” habitat (or equivalent). If such documentation is not available, the applicant shall provide proof of regulatory authorization of the farm site and operations, as well as a risk assessment of farm/wildlife interactions and related p…	v2.3		https://bapcertification.org/Standards
Biotic Effects	Environment	Global Aquaculture Alliance (GAA)	Best Aquaculture Practices (BAP) - Salmon Farm Standards	7.4	Farm employees shall be familiar with the provisions of the WIP and trained in aspects of it that they may be called upon to implement.	v2.3		https://bapcertification.org/Standards
Biotic Effects	Environment	Global Aquaculture Alliance (GAA)	Best Aquaculture Practices (BAP) - Salmon Farm Standards	7.5	The applicant shall actively favor passive and/or non-lethal methods of predator control. No controls, other than non-lethal exclusion, shall be applied to species listed as “critically endangered” or “endangered” on the IUCN Red List or that are protected by local or national laws, unless specific written permission for such control is granted by the regulator.	v2.3		https://bapcertification.org/Standards
Biotic Effects	Environment	Global Aquaculture Alliance (GAA)	Best Aquaculture Practices (BAP) - Salmon Farm Standards	7.6	If lethal control is necessary and justified, the applicant shall designate a member of staff to take the action, provide training as needed in humane slaughter methods and only use methods that are legally approved.	v2.3		https://bapcertification.org/Standards
Biotic Effects	Environment	Global Aquaculture Alliance (GAA)	Best Aquaculture Practices (BAP) - Salmon Farm Standards	7.7	The applicant shall record, and report when required, the species and numbers of all avian, mammalian and reptilian predator mortalities, including accidental mortalities.	v2.3		https://bapcertification.org/Standards
Biotic Effects	Environment	Global Aquaculture Alliance (GAA)	Best Aquaculture Practices (BAP) - Salmon Farm Standards	7.8	The applicant may only use acoustic harassment devices to control predators if independent expert opinion verifies that their use will not harm endangered, protected or threatened species or any cetaceans, and if they are legally approved and/or permitted for use.	v2.3		https://bapcertification.org/Standards
Biotic Effects	Environment	Global Aquaculture Alliance (GAA)	Best Aquaculture Practices (BAP) - Salmon Farm Standards	7.9	The frequency of incidences of active deterrence in which wildlife is affected shall be reduced over time unless extenuating circumstances can be demonstrated.	v2.3		https://bapcertification.org/Standards
Biotic Effects	Environment	Global Aquaculture Alliance (GAA)	Best Aquaculture Practices (BAP) - Salmon Farm Standards	9.6	When impaired fish and unwanted species are removed, their number, total weight and condition shall be recorded. They shall be killed by humane techniques, with the carcasses disposed of in a manner that ensures biosecurity and in accordance with applicable local and state regulations and/or the provisions of Section 8.	v2.3		https://bapcertification.org/Standards
Coordination of Interests & Activities	Governance	Global Aquaculture Alliance (GAA)	Best Aquaculture Practices (BAP) - Salmon Farm Standards	1.4	Where applicable, current documents shall be available to prove compliance with Area Management Agreements or other local agreements to which the farm has committed. (See also Standard 2.7.)	v2.3		https://bapcertification.org/Standards
Coordination of Interests & Activities	Governance	Global Aquaculture Alliance (GAA)	Best Aquaculture Practices (BAP) - Salmon Farm Standards	1.5	Where applicable, current documents shall be available to prove compliance with laws protecting the resources of indigenous peoples and/or independent agreements the applicant may have made with them.	v2.3		https://bapcertification.org/Standards
Coordination of Interests & Activities	Governance	Global Aquaculture Alliance (GAA)	Best Aquaculture Practices (BAP) - Salmon Farm Standards	10.1	The applicant shall designate an accredited fish health professional to oversee the Fish Health Management Plan, direct the diagnosis and treatment of fish diseases and coordinate activities with neighboring farms under an Area Management Agreement, where such an agreement is in place (see Section 2). The fish health professional shall be available in person or by phone at audit to answer questio…	v2.3		https://bapcertification.org/Standards
Coordination of Interests & Activities	Governance	Global Aquaculture Alliance (GAA)	Best Aquaculture Practices (BAP) - Salmon Farm Standards	10.12	If the applicant is a member of an Area Management Agreement (Section 2), the farm shall demonstrate compliance with the fish health management requirements of the AMA or, if an AMA is not yet in place, that it coordinates fish health management activities with other BAP-certified farms in an area twice the regulatory minimum separation distance to an upper limit of 5 kilometers.	v2.3		https://bapcertification.org/Standards
Coordination of Interests & Activities	Governance	Global Aquaculture Alliance (GAA)	Best Aquaculture Practices (BAP) - Salmon Farm Standards	2.1	The applicant shall accommodate local inhabitants by not blocking access to fishing areas and other public resources. Where access is not direct, the applicant shall provide signage and a written access plan demonstrating consideration of biosecurity and employee and public safety.	v2.3		https://bapcertification.org/Standards
Coordination of Interests & Activities	Governance	Global Aquaculture Alliance (GAA)	Best Aquaculture Practices (BAP) - Salmon Farm Standards	2.2	The applicant shall clearly identify farm property lines and post signs that warn the public and staff of potential safety hazards.	v2.3		https://bapcertification.org/Standards
Coordination of Interests & Activities	Governance	Global Aquaculture Alliance (GAA)	Best Aquaculture Practices (BAP) - Salmon Farm Standards	2.6	The applicant shall participate in or be working toward participation in an Area Management Agreement, and shall demonstrate compliance with the terms of such an agreement or a projected timeline for establishment of an agreement.	v2.3		https://bapcertification.org/Standards
Coordination of Interests & Activities	Governance	Global Aquaculture Alliance (GAA)	Best Aquaculture Practices (BAP) - Salmon Farm Standards	2.7	Where an AMA has not been established, applicants shall nevertheless demonstrate cooperation on matters of stocking, fallowing, fish health and biosecurity with BAP-certified farms within an area twice the regulatory minimum separation distance to an upper limit of a 5-kilometer radius. (See Sections 4 and 10.)	v2.3		https://bapcertification.org/Standards
Coordination of Interests & Activities	Governance	Global Aquaculture Alliance (GAA)	Best Aquaculture Practices (BAP) - Salmon Farm Standards	4.9	Production cycles, fallowing and nutrient monitoring shall be coordinated with the other neighboring BAP applicants or certified farms, or with members of an established AMA. (See Section 2.)	v2.3		https://bapcertification.org/Standards
Emission & Waste	Environment	Global Aquaculture Alliance (GAA)	Best Aquaculture Practices (BAP) - Salmon Farm Standards	10.3	The applicant shall have written biosecurity and health management plans consistent with the implementation requirements, which shall include procedures for site fallowing, cleaning of farm equipment, visitor and vessel hygiene precautions, sanitary disposal of dead fish, increased vigilance if disease is suspected, sea lice management procedures and plans for disposal in the event of a mass fish…	v2.3		https://bapcertification.org/Standards
Emission & Waste	Environment	Global Aquaculture Alliance (GAA)	Best Aquaculture Practices (BAP) - Salmon Farm Standards	4.8	Data that will enable the farm’s feed-based carbon and nitrogen discharges to be calculated shall be collected and recorded, and may be required to be submitted to the BAP database for future use in BAP-sponsored research. (See Introduction.)	v2.3		https://bapcertification.org/Standards
Emission & Waste	Environment	Global Aquaculture Alliance (GAA)	Best Aquaculture Practices (BAP) - Salmon Farm Standards	8.1	The applicant shall have a written Material Storage, Handling and Waste Disposal Plan that includes the BAP requirements for proper handling and disposal as outlined in the implementation requirements above and be able to demonstrate compliance with it.	v2.3		https://bapcertification.org/Standards
Emission & Waste	Environment	Global Aquaculture Alliance (GAA)	Best Aquaculture Practices (BAP) - Salmon Farm Standards	8.10	If any farm nets are treated with copper or other toxicant-based antifouling materials, cleaning procedures shall collect, treat and dispose of wash water in compliance with national regulations regarding collection, treatment and disposal of such toxic wastes.	v2.3		https://bapcertification.org/Standards
Emission & Waste	Environment	Global Aquaculture Alliance (GAA)	Best Aquaculture Practices (BAP) - Salmon Farm Standards	8.11	In farms that are shifting from the use of antifoulants to in situ net cleaning, copper-based antifoulant-treated nets may be cleaned in situ if the nets have first been cleaned ashore by approved methods (8.10) and not retreated before redeployment.	v2.3		https://bapcertification.org/Standards
Emission & Waste	Environment	Global Aquaculture Alliance (GAA)	Best Aquaculture Practices (BAP) - Salmon Farm Standards	8.12	The applicant shall have a written waste reduction plan and be able to demonstrate compliance with it, including a program to test alternatives to the use of toxicant-based antifoulant paints on farm nets.	v2.3		https://bapcertification.org/Standards
Emission & Waste	Environment	Global Aquaculture Alliance (GAA)	Best Aquaculture Practices (BAP) - Salmon Farm Standards	8.2	Farm staff shall be familiar with the MSHWDP and trained in aspects of it they may be required to implement. This will be tested at audit by interview.	v2.3		https://bapcertification.org/Standards
Emission & Waste	Environment	Global Aquaculture Alliance (GAA)	Best Aquaculture Practices (BAP) - Salmon Farm Standards	8.4	An inventory shall be kept of all hazardous materials or wastes (chemotherapeutants and materials that are hazardous to people) stored on or disposed of by the farm.	v2.3		https://bapcertification.org/Standards
Emission & Waste	Environment	Global Aquaculture Alliance (GAA)	Best Aquaculture Practices (BAP) - Salmon Farm Standards	8.5	Material safety data sheets shall be available for all hazardous materials.	v2.3		https://bapcertification.org/Standards
Emission & Waste	Environment	Global Aquaculture Alliance (GAA)	Best Aquaculture Practices (BAP) - Salmon Farm Standards	8.6	Fuel, lubricants and chemicals shall be labeled, stored and disposed of in a safe and responsible manner and marked with warning signs.	v2.3		https://bapcertification.org/Standards
Emission & Waste	Environment	Global Aquaculture Alliance (GAA)	Best Aquaculture Practices (BAP) - Salmon Farm Standards	8.7	Precautions shall be taken to prevent spills, fires and explosions, and procedures and supplies shall be readily available to manage chemical and fuel spills or leaks.	v2.3		https://bapcertification.org/Standards
Emission & Waste	Environment	Global Aquaculture Alliance (GAA)	Best Aquaculture Practices (BAP) - Salmon Farm Standards	8.8	Garbage from housing and food waste shall be retained in water-tight receptacles with covers to protect contents from insects, rodents and other animals.	v2.3		https://bapcertification.org/Standards
Emission & Waste	Environment	Global Aquaculture Alliance (GAA)	Best Aquaculture Practices (BAP) - Salmon Farm Standards	8.9	Garbage and other solid waste shall be disposed of in compliance with local regulations and shall avoid environmental contamination	v2.3		https://bapcertification.org/Standards
Employee Interests & Well-Being	Culture	Global Aquaculture Alliance (GAA)	Best Aquaculture Practices (BAP) - Salmon Farm Standards	3.21	There shall be a written worker grievance process, made available to all workers, that allows for the anonymous reporting of grievances to management without fear of retaliation.	v2.3		https://bapcertification.org/Standards
Employee Interests & Well-Being	Culture	Global Aquaculture Alliance (GAA)	Best Aquaculture Practices (BAP) - Salmon Farm Standards	3.23	The facility shall treat workers with respect and not engage in or permit physical, verbal or sexual abuse, bullying or harassment.	v2.3		https://bapcertification.org/Standards
Employee Interests & Well-Being	Culture	Global Aquaculture Alliance (GAA)	Best Aquaculture Practices (BAP) - Salmon Farm Standards	3.25	Safe drinking water shall be readily available to employees. If meals are provided, they shall be wholesome and commensurate with local eating customs.	v2.3		https://bapcertification.org/Standards
Equity	Culture	Global Aquaculture Alliance (GAA)	Best Aquaculture Practices (BAP) - Salmon Farm Standards	3.22	The facility shall provide for equal opportunity with respect to recruitment, compensation, access to training, promotion, termination and retirement.	v2.3		https://bapcertification.org/Standards
Feed	Environment	Global Aquaculture Alliance (GAA)	Best Aquaculture Practices (BAP) - Salmon Farm Standards	11.3	Documents shall be available from feed manufacturers that state antibiotics or other drugs are not present in non-medicated feed, that provide details of drugs or antibiotics in medicated feeds and state that levels of heavy metals and PCBs/ dioxins in feed are below limits for those compounds set by the countries in which the plants operate.	v2.3		https://bapcertification.org/Standards
Feed	Environment	Global Aquaculture Alliance (GAA)	Best Aquaculture Practices (BAP) - Salmon Farm Standards	12.4	Complete and accurate records regarding manufacturer and lot numbers for each feed used shall be maintained.	v2.3		https://bapcertification.org/Standards
Feed	Environment	Global Aquaculture Alliance (GAA)	Best Aquaculture Practices (BAP) - Salmon Farm Standards	12.5	The facility shall maintain complete and accurate records of the sources and numbers of juvenile fish (smolts) stocked, stocking dates and all feeds used for each culture unit.	v2.3		https://bapcertification.org/Standards
Feed	Environment	Global Aquaculture Alliance (GAA)	Best Aquaculture Practices (BAP) - Salmon Farm Standards	5.1	The applicant shall source feed from a BAP-certified feed mill or a feed mill that declares and documents compliance with the BAP feed mill standards criteria for fishmeal and fish oil conservation.	v2.3		https://bapcertification.org/Standards
Feed	Environment	Global Aquaculture Alliance (GAA)	Best Aquaculture Practices (BAP) - Salmon Farm Standards	5.2	Documents from feed suppliers shall be available that assure the traceability to source of marine protein and lipid ingredients present in feed at levels of 1% and non-marine ingredients at levels of 10% or greater.	v2.3		https://bapcertification.org/Standards
Feed	Environment	Global Aquaculture Alliance (GAA)	Best Aquaculture Practices (BAP) - Salmon Farm Standards	5.3	The facility shall record the characteristics of all feeds used, and for each year class, shall record the total amounts of each feed used and the total fish production.	v2.3		https://bapcertification.org/Standards
Feed	Environment	Global Aquaculture Alliance (GAA)	Best Aquaculture Practices (BAP) - Salmon Farm Standards	5.4	The facility shall calculate and record a feed-conversion ratio for each year class.	v2.3		https://bapcertification.org/Standards
Feed	Environment	Global Aquaculture Alliance (GAA)	Best Aquaculture Practices (BAP) - Salmon Farm Standards	5.5	The facility shall calculate and achieve a final fish in:fish out ratio of 1.5 or less for each year class harvested.	v2.3		https://bapcertification.org/Standards
Feed	Environment	Global Aquaculture Alliance (GAA)	Best Aquaculture Practices (BAP) - Salmon Farm Standards	8.3	Feed shall be stored so that it is protected from spoilage or infestation by pests and vermin.	v2.3		https://bapcertification.org/Standards
Feed	Environment	Global Aquaculture Alliance (GAA)	Best Aquaculture Practices (BAP) - Salmon Farm Standards	9.3	Fish shall be fed feed made by a reputable feed company and subject to the requirements for documentation specified in Section 5.	v2.3		https://bapcertification.org/Standards
Fish Health & Welfare	Environment	Global Aquaculture Alliance (GAA)	Best Aquaculture Practices (BAP) - Salmon Farm Standards	10.1	The applicant shall designate an accredited fish health professional to oversee the Fish Health Management Plan, direct the diagnosis and treatment of fish diseases and coordinate activities with neighboring farms under an Area Management Agreement, where such an agreement is in place (see Section 2). The fish health professional shall be available in person or by phone at audit to answer questio…	v2.3		https://bapcertification.org/Standards
Fish Health & Welfare	Environment	Global Aquaculture Alliance (GAA)	Best Aquaculture Practices (BAP) - Salmon Farm Standards	10.10	Records shall be maintained for every application of drugs and other chemicals that include the date, compound used, reason(s) for use, dose, withdrawal time and harvest date. (See the Traceability requirement.)	v2.3		https://bapcertification.org/Standards
Fish Health & Welfare	Environment	Global Aquaculture Alliance (GAA)	Best Aquaculture Practices (BAP) - Salmon Farm Standards	10.11	The applicant shall record data on disease outbreaks and actions taken so this information can be made available to the BAP database for future GAA-sponsored research. (See Introduction.)	v2.3		https://bapcertification.org/Standards
Fish Health & Welfare	Environment	Global Aquaculture Alliance (GAA)	Best Aquaculture Practices (BAP) - Salmon Farm Standards	10.12	If the applicant is a member of an Area Management Agreement (Section 2), the farm shall demonstrate compliance with the fish health management requirements of the AMA or, if an AMA is not yet in place, that it coordinates fish health management activities with other BAP-certified farms in an area twice the regulatory minimum separation distance to an upper limit of 5 kilometers.	v2.3		https://bapcertification.org/Standards
Fish Health & Welfare	Environment	Global Aquaculture Alliance (GAA)	Best Aquaculture Practices (BAP) - Salmon Farm Standards	10.13	The applicant shall demonstrate compliance with national or regional rules designed to minimize parasite reproduction and optimize control.	v2.3		https://bapcertification.org/Standards
Fish Health & Welfare	Environment	Global Aquaculture Alliance (GAA)	Best Aquaculture Practices (BAP) - Salmon Farm Standards	10.14	The applicant shall accept that if the auditor has concerns about any aspects of how the FHMP is written or implemented, a second opinion can be sought from an independent fish health professional.	v2.3		https://bapcertification.org/Standards
Fish Health & Welfare	Environment	Global Aquaculture Alliance (GAA)	Best Aquaculture Practices (BAP) - Salmon Farm Standards	10.2	The applicant shall show that the designated fish health professional has the required licenses and accreditations to act in the farming region.	v2.3		https://bapcertification.org/Standards
Fish Health & Welfare	Environment	Global Aquaculture Alliance (GAA)	Best Aquaculture Practices (BAP) - Salmon Farm Standards	10.3	The applicant shall have written biosecurity and health management plans consistent with the implementation requirements, which shall include procedures for site fallowing, cleaning of farm equipment, visitor and vessel hygiene precautions, sanitary disposal of dead fish, increased vigilance if disease is suspected, sea lice management procedures and plans for disposal in the event of a mass fish…	v2.3		https://bapcertification.org/Standards
Fish Health & Welfare	Environment	Global Aquaculture Alliance (GAA)	Best Aquaculture Practices (BAP) - Salmon Farm Standards	10.4	The fish health professional shall ensure compliance with all legal requirements for disease testing, fish movements (including zoosanitary regulations of inbound and outbound transports), treatments for fish diseases and reporting of notifiable diseases.	v2.3		https://bapcertification.org/Standards
Fish Health & Welfare	Environment	Global Aquaculture Alliance (GAA)	Best Aquaculture Practices (BAP) - Salmon Farm Standards	10.5	Written procedures for the diagnosis and treatment of disease in fish shall include monitoring for endemic parasitic, bacterial and viral infections.	v2.3		https://bapcertification.org/Standards
Fish Health & Welfare	Environment	Global Aquaculture Alliance (GAA)	Best Aquaculture Practices (BAP) - Salmon Farm Standards	10.6	The applicant shall adequately train farm staff in applying these biosecurity and health management procedures.	v2.3		https://bapcertification.org/Standards
Fish Health & Welfare	Environment	Global Aquaculture Alliance (GAA)	Best Aquaculture Practices (BAP) - Salmon Farm Standards	10.8	Observations by farm staff of disease indicators and resulting actions concerning disease diagnosis and treatment shall be recorded.	v2.3		https://bapcertification.org/Standards
Fish Health & Welfare	Environment	Global Aquaculture Alliance (GAA)	Best Aquaculture Practices (BAP) - Salmon Farm Standards	10.9	If used, drug treatments shall be based on authorizations by the fish health professional, who shall be guided by the FHMP and principles of best practice for the veterinary profession. The health professional shall prescribe medicines only to treat diagnosed diseases in accordance with instructions on product labels and national regulations. (See also Section 11.)	v2.3		https://bapcertification.org/Standards
Fish Health & Welfare	Environment	Global Aquaculture Alliance (GAA)	Best Aquaculture Practices (BAP) - Salmon Farm Standards	12.3	The facility shall keep complete and accurate records concerning any antibiotic, pesticide or other drug use at the farm.	v2.3		https://bapcertification.org/Standards
Fish Health & Welfare	Environment	Global Aquaculture Alliance (GAA)	Best Aquaculture Practices (BAP) - Salmon Farm Standards	2.1	The applicant shall accommodate local inhabitants by not blocking access to fishing areas and other public resources. Where access is not direct, the applicant shall provide signage and a written access plan demonstrating consideration of biosecurity and employee and public safety.	v2.3		https://bapcertification.org/Standards
Fish Health & Welfare	Environment	Global Aquaculture Alliance (GAA)	Best Aquaculture Practices (BAP) - Salmon Farm Standards	2.7	Where an AMA has not been established, applicants shall nevertheless demonstrate cooperation on matters of stocking, fallowing, fish health and biosecurity with BAP-certified farms within an area twice the regulatory minimum separation distance to an upper limit of a 5-kilometer radius. (See Sections 4 and 10.)	v2.3		https://bapcertification.org/Standards
Fish Health & Welfare	Environment	Global Aquaculture Alliance (GAA)	Best Aquaculture Practices (BAP) - Salmon Farm Standards	6.2	Local rules notwithstanding, the applicant shall demonstrate that the farm meets the BAP procedural, performance, documentation and reporting requirements for fish containment required by the Fish Containment Plan outlined under Implementation above, which shall include a classification of the farm site, an engineer’s structural report, a mooring certification, an escape risk analysis, monitoring…	v2.3		https://bapcertification.org/Standards
Fish Health & Welfare	Environment	Global Aquaculture Alliance (GAA)	Best Aquaculture Practices (BAP) - Salmon Farm Standards	8.3	Feed shall be stored so that it is protected from spoilage or infestation by pests and vermin.	v2.3		https://bapcertification.org/Standards
Fish Health & Welfare	Environment	Global Aquaculture Alliance (GAA)	Best Aquaculture Practices (BAP) - Salmon Farm Standards	9.1	Fish welfare shall be overseen and reported on by a designated fish health professional.	v2.3		https://bapcertification.org/Standards
Fish Health & Welfare	Environment	Global Aquaculture Alliance (GAA)	Best Aquaculture Practices (BAP) - Salmon Farm Standards	9.10	Fish shall be harvested and transported under conditions directed by the fish health professional and designed to minimize distress.	v2.3		https://bapcertification.org/Standards
Fish Health & Welfare	Environment	Global Aquaculture Alliance (GAA)	Best Aquaculture Practices (BAP) - Salmon Farm Standards	9.11	The applicant shall demonstrate that mortality rates during transport are monitored, with the numbers used to evaluate transportation methods with the aim of reducing losses.	v2.3		https://bapcertification.org/Standards
Fish Health & Welfare	Environment	Global Aquaculture Alliance (GAA)	Best Aquaculture Practices (BAP) - Salmon Farm Standards	9.12	Prior to slaughter, fish shall be stunned humanely.	v2.3		https://bapcertification.org/Standards
Fish Health & Welfare	Environment	Global Aquaculture Alliance (GAA)	Best Aquaculture Practices (BAP) - Salmon Farm Standards	9.2	The farm shall be located in waters where salmon would be expected to thrive, and farm facilities shall be clean and orderly.	v2.3		https://bapcertification.org/Standards
Fish Health & Welfare	Environment	Global Aquaculture Alliance (GAA)	Best Aquaculture Practices (BAP) - Salmon Farm Standards	9.3	Fish shall be fed feed made by a reputable feed company and subject to the requirements for documentation specified in Section 5.	v2.3		https://bapcertification.org/Standards
Fish Health & Welfare	Environment	Global Aquaculture Alliance (GAA)	Best Aquaculture Practices (BAP) - Salmon Farm Standards	9.4	Where weather conditions allow, trained staff shall make at least daily inspections and reports on the culture facility, water quality, and behavior and condition of fish.	v2.3		https://bapcertification.org/Standards
Fish Health & Welfare	Environment	Global Aquaculture Alliance (GAA)	Best Aquaculture Practices (BAP) - Salmon Farm Standards	9.5	Staff status reports on the facility, water quality and fish conditions shall be documented, investigated and addressed by the fish health professional and/or farm management.	v2.3		https://bapcertification.org/Standards
Fish Health & Welfare	Environment	Global Aquaculture Alliance (GAA)	Best Aquaculture Practices (BAP) - Salmon Farm Standards	9.6	When impaired fish and unwanted species are removed, their number, total weight and condition shall be recorded. They shall be killed by humane techniques, with the carcasses disposed of in a manner that ensures biosecurity and in accordance with applicable local and state regulations and/or the provisions of Section 8.	v2.3		https://bapcertification.org/Standards
Fish Health & Welfare	Environment	Global Aquaculture Alliance (GAA)	Best Aquaculture Practices (BAP) - Salmon Farm Standards	9.7	The applicant shall exercise care in handling fish and manage them within specified limits for crowding and time out of water, and limit other sources of outside disturbances.	v2.3		https://bapcertification.org/Standards
Fish Health & Welfare	Environment	Global Aquaculture Alliance (GAA)	Best Aquaculture Practices (BAP) - Salmon Farm Standards	9.8	The applicant shall be able to demonstrate compliance with a written Water Quality Management Plan described in the implementation requirements above that includes provisions for water quality monitoring, staff training, mitigation measures for poor quality and procedures for the monitoring and control of dissolved oxygen during fish transport.	v2.3		https://bapcertification.org/Standards
Fish Health & Welfare	Environment	Global Aquaculture Alliance (GAA)	Best Aquaculture Practices (BAP) - Salmon Farm Standards	9.9	The applicant shall apply stocking density criteria based on local conditions, which shall normally be at or below an average 25 kilograms per cubic meter, but may rise higher than this for 5 percent of the production cycle if the fish show other good welfare indicators, and water quality is good.	v2.3		https://bapcertification.org/Standards
Food Safety	Governance	Global Aquaculture Alliance (GAA)	Best Aquaculture Practices (BAP) - Salmon Farm Standards	11.1	Antibiotics or chemicals that are proactively prohibited in the producing or importing country shall not be used in feeds or any treatment that could result in harmful residue in fish.	v2.3		https://bapcertification.org/Standards
Food Safety	Governance	Global Aquaculture Alliance (GAA)	Best Aquaculture Practices (BAP) - Salmon Farm Standards	11.2	Documentation shall be available that states all fish in the farm have been grown from smolts reared without the use of proactively prohibited medicines such as malachite green or other substances prohibited in food animals.	v2.3		https://bapcertification.org/Standards
Food Safety	Governance	Global Aquaculture Alliance (GAA)	Best Aquaculture Practices (BAP) - Salmon Farm Standards	11.3	Documents shall be available from feed manufacturers that state antibiotics or other drugs are not present in non-medicated feed, that provide details of drugs or antibiotics in medicated feeds and state that levels of heavy metals and PCBs/ dioxins in feed are below limits for those compounds set by the countries in which the plants operate.	v2.3		https://bapcertification.org/Standards
Food Safety	Governance	Global Aquaculture Alliance (GAA)	Best Aquaculture Practices (BAP) - Salmon Farm Standards	11.4	Documentation shall be available that identifies local parasite species that may infest farmed salmon and which are potentially transmissible to humans, and describes the control measures taken to minimize the risk of such infestation.	v2.3		https://bapcertification.org/Standards
Food Safety	Governance	Global Aquaculture Alliance (GAA)	Best Aquaculture Practices (BAP) - Salmon Farm Standards	11.5	Antibiotics shall only be used to treat diagnosed bacterial disease (see also Standard 10.9) and shall not be used as growth promoters.	v2.3		https://bapcertification.org/Standards
Food Safety	Governance	Global Aquaculture Alliance (GAA)	Best Aquaculture Practices (BAP) - Salmon Farm Standards	11.6	Where there is a discharge of potential contaminants within 5 kilometers of a farm, the farm shall check for that contaminant in the flesh of exposed fish on at least an annual basis and verify that levels are below those required by the exporting and importing countries.	v2.3		https://bapcertification.org/Standards
Food Safety	Governance	Global Aquaculture Alliance (GAA)	Best Aquaculture Practices (BAP) - Salmon Farm Standards	11.7	Equipment and containers used to harvest and transport fish shall be clean and free of lubricants, fuel, metal fragments and other foreign material.	v2.3		https://bapcertification.org/Standards
Food Safety	Governance	Global Aquaculture Alliance (GAA)	Best Aquaculture Practices (BAP) - Salmon Farm Standards	11.8	Ice in which fish are placed following harvest shall be made from potable water or seawater that has been disinfected to an equivalent standard.	v2.3		https://bapcertification.org/Standards
Food Safety	Governance	Global Aquaculture Alliance (GAA)	Best Aquaculture Practices (BAP) - Salmon Farm Standards	12.3	The facility shall keep complete and accurate records concerning any antibiotic, pesticide or other drug use at the farm.	v2.3		https://bapcertification.org/Standards
Food Safety	Governance	Global Aquaculture Alliance (GAA)	Best Aquaculture Practices (BAP) - Salmon Farm Standards	12.8	The facility shall keep records of any customer complaints related to its products’ compliance with the BAP standards.	v2.3		https://bapcertification.org/Standards
Food Safety	Governance	Global Aquaculture Alliance (GAA)	Best Aquaculture Practices (BAP) - Salmon Farm Standards	12.9	The facility shall keep records of investigations of such complaints and actions taken to address/correct them.	v2.3		https://bapcertification.org/Standards
Investments in Technology & Innovation	Economics	Global Aquaculture Alliance (GAA)	Best Aquaculture Practices (BAP) - Salmon Farm Standards	6.4	If an escape is suspected or has occurred since the last audit, the applicant shall provide reports and farm records to show that these incidents were dealt with in a manner consistent with the Fish Containment Plan, including deployment of recapture equipment where allowed, investigation of the cause and a report to the regulator.	v2.3		https://bapcertification.org/Standards
Labor & Employment	Economics	Global Aquaculture Alliance (GAA)	Best Aquaculture Practices (BAP) - Salmon Farm Standards	3.1	The applicant shall meet or exceed the minimum wage rate and benefits required by local and national labor laws.	v2.3		https://bapcertification.org/Standards
Labor & Employment	Economics	Global Aquaculture Alliance (GAA)	Best Aquaculture Practices (BAP) - Salmon Farm Standards	3.12	The facility shall maintain all relevant documents that verify any contracted/subcontracted workers, whether contracted through a labor service or otherwise, are paid in compliance with all local wage, hour and overtime laws.	v2.3		https://bapcertification.org/Standards
Labor & Employment	Economics	Global Aquaculture Alliance (GAA)	Best Aquaculture Practices (BAP) - Salmon Farm Standards	3.14	The facility shall maintain all relevant documents that verify piece workers (those paid a fixed “piece rate” for each unit produced or action performed, regardless of time) are paid in compliance with local law, including regulations regarding equivalence to or exceeding minimum requirements for wages, hours, overtime and holiday pay.	v2.3		https://bapcertification.org/Standards
Labor & Employment	Economics	Global Aquaculture Alliance (GAA)	Best Aquaculture Practices (BAP) - Salmon Farm Standards	3.7	The applicant shall comply with national labor laws for pay, overtime and holiday compensation for hours worked beyond the regular work day or week, as well as laws governing workers compensation in the event of illness or injury sustained at work and for workers who are made redundant through no fault of their own.	v2.3		https://bapcertification.org/Standards
License and Permit Conditions	Economics	Global Aquaculture Alliance (GAA)	Best Aquaculture Practices (BAP) - Salmon Farm Standards	1.2	Current documents shall be available to prove all business and operating licenses have been acquired.	v2.3		https://bapcertification.org/Standards
License and Permit Conditions	Economics	Global Aquaculture Alliance (GAA)	Best Aquaculture Practices (BAP) - Salmon Farm Standards	4.2	For established farms, the applicant shall provide three years of monitoring data to show that the farm meets or exceeds sediment and water quality criteria specified in 4.1, its operating permits and/or its own monitoring plan at current operating levels.	v2.3		https://bapcertification.org/Standards
License and Permit Conditions	Economics	Global Aquaculture Alliance (GAA)	Best Aquaculture Practices (BAP) - Salmon Farm Standards	6.1	If the farm operates in a jurisdiction where there are government regulations for fish containment, the applicant shall comply with the regulations and provide proof of so doing.	v2.3		https://bapcertification.org/Standards
Mitigation Measures	Environment	Global Aquaculture Alliance (GAA)	Best Aquaculture Practices (BAP) - Salmon Farm Standards	3.30	An emergency response plan shall be prepared for serious illnesses or accidents that outlines the timely evacuation of personnel from remote locations, if necessary, due to medical emergency, natural disaster or other major problem.	v2.3		https://bapcertification.org/Standards
Mitigation Measures	Environment	Global Aquaculture Alliance (GAA)	Best Aquaculture Practices (BAP) - Salmon Farm Standards	3.31	Select workers shall be made familiar with details in emergency response plans and trained in the first aid of electrical shock, profuse bleeding, drowning and other possible medical emergencies. One of these workers shall be present on site whenever untrained personnel are present.	v2.3		https://bapcertification.org/Standards
Mitigation Measures	Environment	Global Aquaculture Alliance (GAA)	Best Aquaculture Practices (BAP) - Salmon Farm Standards	3.35	The applicant shall provide written procedures and staff training for handling diving emergencies and shall audit records and procedures monthly using a documented audit process. Emergency response equipment for divers shall include oxygen for resuscitation.	v2.3		https://bapcertification.org/Standards
Mitigation Measures	Environment	Global Aquaculture Alliance (GAA)	Best Aquaculture Practices (BAP) - Salmon Farm Standards	6.2	Local rules notwithstanding, the applicant shall demonstrate that the farm meets the BAP procedural, performance, documentation and reporting requirements for fish containment required by the Fish Containment Plan outlined under Implementation above, which shall include a classification of the farm site, an engineer’s structural report, a mooring certification, an escape risk analysis, monitoring…	v2.3		https://bapcertification.org/Standards
Mitigation Measures	Environment	Global Aquaculture Alliance (GAA)	Best Aquaculture Practices (BAP) - Salmon Farm Standards	6.4	If an escape is suspected or has occurred since the last audit, the applicant shall provide reports and farm records to show that these incidents were dealt with in a manner consistent with the Fish Containment Plan, including deployment of recapture equipment where allowed, investigation of the cause and a report to the regulator.	v2.3		https://bapcertification.org/Standards
Mitigation Measures	Environment	Global Aquaculture Alliance (GAA)	Best Aquaculture Practices (BAP) - Salmon Farm Standards	8.7	Precautions shall be taken to prevent spills, fires and explosions, and procedures and supplies shall be readily available to manage chemical and fuel spills or leaks.	v2.3		https://bapcertification.org/Standards
Mitigation Measures	Environment	Global Aquaculture Alliance (GAA)	Best Aquaculture Practices (BAP) - Salmon Farm Standards	9.8	The applicant shall be able to demonstrate compliance with a written Water Quality Management Plan described in the implementation requirements above that includes provisions for water quality monitoring, staff training, mitigation measures for poor quality and procedures for the monitoring and control of dissolved oxygen during fish transport.	v2.3		https://bapcertification.org/Standards
Production Costs	Economics	Global Aquaculture Alliance (GAA)	Best Aquaculture Practices (BAP) - Salmon Farm Standards	5.3	The facility shall record the characteristics of all feeds used, and for each year class, shall record the total amounts of each feed used and the total fish production.	v2.3		https://bapcertification.org/Standards
Representation & Negotiation	Governance	Global Aquaculture Alliance (GAA)	Best Aquaculture Practices (BAP) - Salmon Farm Standards	2.3	The applicant shall demonstrate interaction with the local community to avoid or resolve conflicts through meetings performed annually or more often, committees, correspondence, service projects or other activities.	v2.3		https://bapcertification.org/Standards
Representation & Negotiation	Governance	Global Aquaculture Alliance (GAA)	Best Aquaculture Practices (BAP) - Salmon Farm Standards	2.4	The applicant shall record, review and respond helpfully to requests for information received from the public, including sharing of non-proprietary farm data, and to reasonable complaints that are specific to the applicant’s operation and provide details in writing of the alleged failing.	v2.3		https://bapcertification.org/Standards
Respect for Native Culture	Culture	Global Aquaculture Alliance (GAA)	Best Aquaculture Practices (BAP) - Salmon Farm Standards	1.5	Where applicable, current documents shall be available to prove compliance with laws protecting the resources of indigenous peoples and/or independent agreements the applicant may have made with them.	v2.3		https://bapcertification.org/Standards
Respect for Native Culture	Culture	Global Aquaculture Alliance (GAA)	Best Aquaculture Practices (BAP) - Salmon Farm Standards	2.5	Where applicable, the applicant shall demonstrate dialogue with local native peoples and a process for conflict resolution with them under the laws governing their rights.	v2.3		https://bapcertification.org/Standards
Siting	Governance	Global Aquaculture Alliance (GAA)	Best Aquaculture Practices (BAP) - Salmon Farm Standards	1.1	Current documents shall be available to prove legal land and water use by the applicant.	v2.3		https://bapcertification.org/Standards
Siting	Governance	Global Aquaculture Alliance (GAA)	Best Aquaculture Practices (BAP) - Salmon Farm Standards	6.7	The farm shall not be located within an area officially designated as “critical” or “sensitive” habitat (or equivalent terminology) with respect to wild salmon unless site-specific, valid, official documentation authorizing an exemption, supported by an environmental impact analysis, can be provided.	v2.3		https://bapcertification.org/Standards
Siting	Governance	Global Aquaculture Alliance (GAA)	Best Aquaculture Practices (BAP) - Salmon Farm Standards	7.3	The applicant shall provide site maps or other current documentation that show the farm is not within geographic areas officially designated “critical” or “sensitive” habitat (or equivalent). If such documentation is not available, the applicant shall provide proof of regulatory authorization of the farm site and operations, as well as a risk assessment of farm/wildlife interactions and related p…	v2.3		https://bapcertification.org/Standards
Social Assurance	Governance	Global Aquaculture Alliance (GAA)	Best Aquaculture Practices (BAP) - Salmon Farm Standards	2.1	The applicant shall accommodate local inhabitants by not blocking access to fishing areas and other public resources. Where access is not direct, the applicant shall provide signage and a written access plan demonstrating consideration of biosecurity and employee and public safety.	v2.3		https://bapcertification.org/Standards
Social Assurance	Governance	Global Aquaculture Alliance (GAA)	Best Aquaculture Practices (BAP) - Salmon Farm Standards	2.2	The applicant shall clearly identify farm property lines and post signs that warn the public and staff of potential safety hazards.	v2.3		https://bapcertification.org/Standards
Social Assurance	Governance	Global Aquaculture Alliance (GAA)	Best Aquaculture Practices (BAP) - Salmon Farm Standards	3.1	The applicant shall meet or exceed the minimum wage rate and benefits required by local and national labor laws.	v2.3		https://bapcertification.org/Standards
Social Assurance	Governance	Global Aquaculture Alliance (GAA)	Best Aquaculture Practices (BAP) - Salmon Farm Standards	3.10	The facility shall not make deductions from wages as part of a disciplinary process.	v2.3		https://bapcertification.org/Standards
Social Assurance	Governance	Global Aquaculture Alliance (GAA)	Best Aquaculture Practices (BAP) - Salmon Farm Standards	3.11	The applicant shall only employ legally documented workers, whether nationals or migrants.	v2.3		https://bapcertification.org/Standards
Social Assurance	Governance	Global Aquaculture Alliance (GAA)	Best Aquaculture Practices (BAP) - Salmon Farm Standards	3.12	The facility shall maintain all relevant documents that verify any contracted/subcontracted workers, whether contracted through a labor service or otherwise, are paid in compliance with all local wage, hour and overtime laws.	v2.3		https://bapcertification.org/Standards
Social Assurance	Governance	Global Aquaculture Alliance (GAA)	Best Aquaculture Practices (BAP) - Salmon Farm Standards	3.13	All labor, recruiting or employment services used by the facility must be licensed to operate by the local or national government as a labor provider.	v2.3		https://bapcertification.org/Standards
Social Assurance	Governance	Global Aquaculture Alliance (GAA)	Best Aquaculture Practices (BAP) - Salmon Farm Standards	3.14	The facility shall maintain all relevant documents that verify piece workers (those paid a fixed “piece rate” for each unit produced or action performed, regardless of time) are paid in compliance with local law, including regulations regarding equivalence to or exceeding minimum requirements for wages, hours, overtime and holiday pay.	v2.3		https://bapcertification.org/Standards
Social Assurance	Governance	Global Aquaculture Alliance (GAA)	Best Aquaculture Practices (BAP) - Salmon Farm Standards	3.15	The facility shall provide to all workers, whether hourly, salaried, piece-rate, temporary, seasonal or otherwise, prior to hire and during employment, written and understandable information regarding the terms of employment, worker rights, benefits, compensation, hours expected, details of wages for each pay period and facility policies regarding disciplinary actions, grievance procedures, autho…	v2.3		https://bapcertification.org/Standards
Social Assurance	Governance	Global Aquaculture Alliance (GAA)	Best Aquaculture Practices (BAP) - Salmon Farm Standards	3.16	Where contracted/subcontracted or temporary workers are hired through a labor or employment service, the facility shall ensure that the labor or employment service provides the above information prior to and during hire, in appropriate languages, to ensure workers are aware of their rights and conditions of employment as described above.	v2.3		https://bapcertification.org/Standards
Social Assurance	Governance	Global Aquaculture Alliance (GAA)	Best Aquaculture Practices (BAP) - Salmon Farm Standards	3.17	Workers shall have the right to terminate their employment after reasonable notice.	v2.3		https://bapcertification.org/Standards
Social Assurance	Governance	Global Aquaculture Alliance (GAA)	Best Aquaculture Practices (BAP) - Salmon Farm Standards	3.18	The facility shall appoint a management person responsible for ensuring worker health, safety and training, who shall maintain a plan for obtaining prompt medical assistance for ill or injured workers.	v2.3		https://bapcertification.org/Standards
Social Assurance	Governance	Global Aquaculture Alliance (GAA)	Best Aquaculture Practices (BAP) - Salmon Farm Standards	3.19	The facility shall identify and eliminate or minimize any workplace health and safety hazards by conducting a thorough risk assessment. This includes a requirement for accident investigation.	v2.3		https://bapcertification.org/Standards
Social Assurance	Governance	Global Aquaculture Alliance (GAA)	Best Aquaculture Practices (BAP) - Salmon Farm Standards	3.2	The applicant shall not engage in or support the use of child labor. The applicant shall comply with national child labor laws regarding minimum working age or ILO Minimum Age Convention 138, whichever is higher. ILO Minimum Age Convention 138 states the minimum age shall be 15, unless local law in developing nations is set at 14 – in accordance with developing nations’ exceptions under this conv…	v2.3		https://bapcertification.org/Standards
Social Assurance	Governance	Global Aquaculture Alliance (GAA)	Best Aquaculture Practices (BAP) - Salmon Farm Standards	3.20	Workers shall have the right to collective bargaining, or at least one employee shall be elected by the workers to represent them to management.	v2.3		https://bapcertification.org/Standards
Social Assurance	Governance	Global Aquaculture Alliance (GAA)	Best Aquaculture Practices (BAP) - Salmon Farm Standards	3.21	There shall be a written worker grievance process, made available to all workers, that allows for the anonymous reporting of grievances to management without fear of retaliation.	v2.3		https://bapcertification.org/Standards
Social Assurance	Governance	Global Aquaculture Alliance (GAA)	Best Aquaculture Practices (BAP) - Salmon Farm Standards	3.23	The facility shall treat workers with respect and not engage in or permit physical, verbal or sexual abuse, bullying or harassment.	v2.3		https://bapcertification.org/Standards
Social Assurance	Governance	Global Aquaculture Alliance (GAA)	Best Aquaculture Practices (BAP) - Salmon Farm Standards	3.24	If provided, employee housing shall meet local and national standards (e.g., water-tight structures, adequate space, heating/ ventilation/cooling), and shall be free of accumulated trash and garbage.	v2.3		https://bapcertification.org/Standards
Social Assurance	Governance	Global Aquaculture Alliance (GAA)	Best Aquaculture Practices (BAP) - Salmon Farm Standards	3.25	Safe drinking water shall be readily available to employees. If meals are provided, they shall be wholesome and commensurate with local eating customs.	v2.3		https://bapcertification.org/Standards
Social Assurance	Governance	Global Aquaculture Alliance (GAA)	Best Aquaculture Practices (BAP) - Salmon Farm Standards	3.26	Running water, toilets and hand-washing facilities shall be readily available to employees.	v2.3		https://bapcertification.org/Standards
Social Assurance	Governance	Global Aquaculture Alliance (GAA)	Best Aquaculture Practices (BAP) - Salmon Farm Standards	3.27	In the event of accidents or emergencies, the applicant shall provide basic medical care, including access to or communication with medical authorities. Additionally, first aid kits shall be readily available to employees, and any expired content shall be replaced.	v2.3		https://bapcertification.org/Standards
Social Assurance	Governance	Global Aquaculture Alliance (GAA)	Best Aquaculture Practices (BAP) - Salmon Farm Standards	3.28	The applicant shall provide training in general health, personal hygiene and safety (including aquatic safety and the use of boats and associated equipment), first aid and contamination risks to all employees. Safety documents shall be available in a language understood by the workforce.	v2.3		https://bapcertification.org/Standards
Social Assurance	Governance	Global Aquaculture Alliance (GAA)	Best Aquaculture Practices (BAP) - Salmon Farm Standards	3.3	The employment of young workers above the minimum age but under 18 years old shall be in compliance with local laws, including required access to compulsory school attendance and any restrictions on hours and time of day.	v2.3		https://bapcertification.org/Standards
Social Assurance	Governance	Global Aquaculture Alliance (GAA)	Best Aquaculture Practices (BAP) - Salmon Farm Standards	3.30	An emergency response plan shall be prepared for serious illnesses or accidents that outlines the timely evacuation of personnel from remote locations, if necessary, due to medical emergency, natural disaster or other major problem.	v2.3		https://bapcertification.org/Standards
Social Assurance	Governance	Global Aquaculture Alliance (GAA)	Best Aquaculture Practices (BAP) - Salmon Farm Standards	3.31	Select workers shall be made familiar with details in emergency response plans and trained in the first aid of electrical shock, profuse bleeding, drowning and other possible medical emergencies. One of these workers shall be present on site whenever untrained personnel are present.	v2.3		https://bapcertification.org/Standards
Social Assurance	Governance	Global Aquaculture Alliance (GAA)	Best Aquaculture Practices (BAP) - Salmon Farm Standards	3.32	Protective gear and equipment in good working order shall be provided for employees (e.g., life vests for workers on farms and in boats, eye protection for welding, gloves for shop work, boots for wet areas). Auditor to verify deployment.	v2.3		https://bapcertification.org/Standards
Social Assurance	Governance	Global Aquaculture Alliance (GAA)	Best Aquaculture Practices (BAP) - Salmon Farm Standards	3.33	Electrical pumps and aerators shall be wired according to standard safe procedures. Machinery shall have proper driveshaft and/or drive belt safety guards.	v2.3		https://bapcertification.org/Standards
Social Assurance	Governance	Global Aquaculture Alliance (GAA)	Best Aquaculture Practices (BAP) - Salmon Farm Standards	3.34	The applicant shall comply with laws that govern diving on aquaculture farms and develop a written dive safety plan that requires diver training and the maintenance of logs that document procedures, safety-related incidents and equipment maintenance. Limits for time under water and the frequency of ascents during the dive day shall be established and monitored according to Defense and Civil Insti…	v2.3		https://bapcertification.org/Standards
Social Assurance	Governance	Global Aquaculture Alliance (GAA)	Best Aquaculture Practices (BAP) - Salmon Farm Standards	3.35	The applicant shall provide written procedures and staff training for handling diving emergencies and shall audit records and procedures monthly using a documented audit process. Emergency response equipment for divers shall include oxygen for resuscitation.	v2.3		https://bapcertification.org/Standards
Social Assurance	Governance	Global Aquaculture Alliance (GAA)	Best Aquaculture Practices (BAP) - Salmon Farm Standards	3.36	Subcontractors who provide services such as diving, harvesting, environmental monitoring and system inspection and maintenance to the applicant shall provide documents to prove they are legally licensed to do such work and shall be required to comply with the applicant’s relevant health and safety procedures. Records of subcontract services used shall be maintained and made available for inspecti…	v2.3		https://bapcertification.org/Standards
Social Assurance	Governance	Global Aquaculture Alliance (GAA)	Best Aquaculture Practices (BAP) - Salmon Farm Standards	3.37	Individuals who work as subcontractors more than 100 hours in any month shall receive the same safety training provided to direct-hire employees.	v2.3		https://bapcertification.org/Standards
Social Assurance	Governance	Global Aquaculture Alliance (GAA)	Best Aquaculture Practices (BAP) - Salmon Farm Standards	3.4	Young workers above the minimum age but under 18 years old shall not be subjected to hazardous work that can compromise their health and safety.	v2.3		https://bapcertification.org/Standards
Social Assurance	Governance	Global Aquaculture Alliance (GAA)	Best Aquaculture Practices (BAP) - Salmon Farm Standards	3.5	All work, including overtime, must be voluntary. The facility shall not engage in any form of forced or bonded labor. This includes human trafficking, the holding of original identity papers, prohibiting workers from leaving the premises after their shift or other coercion intended to force anyone to work. Where the holding of original identity papers is required by national law, such papers must…	v2.3		https://bapcertification.org/Standards
Social Assurance	Governance	Global Aquaculture Alliance (GAA)	Best Aquaculture Practices (BAP) - Salmon Farm Standards	3.6	The applicant shall abide by the national mandated work week, where applicable.	v2.3		https://bapcertification.org/Standards
Social Assurance	Governance	Global Aquaculture Alliance (GAA)	Best Aquaculture Practices (BAP) - Salmon Farm Standards	3.7	The applicant shall comply with national labor laws for pay, overtime and holiday compensation for hours worked beyond the regular work day or week, as well as laws governing workers compensation in the event of illness or injury sustained at work and for workers who are made redundant through no fault of their own.	v2.3		https://bapcertification.org/Standards
Social Assurance	Governance	Global Aquaculture Alliance (GAA)	Best Aquaculture Practices (BAP) - Salmon Farm Standards	3.8	Applicants that have farms in remote locations that require employees to live and work at the farm for prolonged periods shall have an adequate leave of absence policy – for example, two weeks of work at the farm followed by one week of leave.	v2.3		https://bapcertification.org/Standards
Social Assurance	Governance	Global Aquaculture Alliance (GAA)	Best Aquaculture Practices (BAP) - Salmon Farm Standards	3.9	The facility shall not require the payment of deposits, deduction from wages or withholding of pay that is not part of a legal contractual agreement with the employee and/or that is not provided for or permitted by national law.	v2.3		https://bapcertification.org/Standards
Social Assurance	Governance	Global Aquaculture Alliance (GAA)	Best Aquaculture Practices (BAP) - Salmon Farm Standards	8.4	An inventory shall be kept of all hazardous materials or wastes (chemotherapeutants and materials that are hazardous to people) stored on or disposed of by the farm.	v2.3		https://bapcertification.org/Standards
Social Assurance	Governance	Global Aquaculture Alliance (GAA)	Best Aquaculture Practices (BAP) - Salmon Farm Standards	8.5	Material safety data sheets shall be available for all hazardous materials.	v2.3		https://bapcertification.org/Standards
Social Assurance	Governance	Global Aquaculture Alliance (GAA)	Best Aquaculture Practices (BAP) - Salmon Farm Standards	8.6	Fuel, lubricants and chemicals shall be labeled, stored and disposed of in a safe and responsible manner and marked with warning signs.	v2.3		https://bapcertification.org/Standards
Social Assurance	Governance	Global Aquaculture Alliance (GAA)	Best Aquaculture Practices (BAP) - Salmon Farm Standards	8.7	Precautions shall be taken to prevent spills, fires and explosions, and procedures and supplies shall be readily available to manage chemical and fuel spills or leaks.	v2.3		https://bapcertification.org/Standards
Transparency & Traceability	Governance	Global Aquaculture Alliance (GAA)	Best Aquaculture Practices (BAP) - Salmon Farm Standards	10.10	Records shall be maintained for every application of drugs and other chemicals that include the date, compound used, reason(s) for use, dose, withdrawal time and harvest date. (See the Traceability requirement.)	v2.3		https://bapcertification.org/Standards
Transparency & Traceability	Governance	Global Aquaculture Alliance (GAA)	Best Aquaculture Practices (BAP) - Salmon Farm Standards	10.11	The applicant shall record data on disease outbreaks and actions taken so this information can be made available to the BAP database for future GAA-sponsored research. (See Introduction.)	v2.3		https://bapcertification.org/Standards
Transparency & Traceability	Governance	Global Aquaculture Alliance (GAA)	Best Aquaculture Practices (BAP) - Salmon Farm Standards	10.4	The fish health professional shall ensure compliance with all legal requirements for disease testing, fish movements (including zoosanitary regulations of inbound and outbound transports), treatments for fish diseases and reporting of notifiable diseases.	v2.3		https://bapcertification.org/Standards
Transparency & Traceability	Governance	Global Aquaculture Alliance (GAA)	Best Aquaculture Practices (BAP) - Salmon Farm Standards	10.8	Observations by farm staff of disease indicators and resulting actions concerning disease diagnosis and treatment shall be recorded.	v2.3		https://bapcertification.org/Standards
Transparency & Traceability	Governance	Global Aquaculture Alliance (GAA)	Best Aquaculture Practices (BAP) - Salmon Farm Standards	11.2	Documentation shall be available that states all fish in the farm have been grown from smolts reared without the use of proactively prohibited medicines such as malachite green or other substances prohibited in food animals.	v2.3		https://bapcertification.org/Standards
Transparency & Traceability	Governance	Global Aquaculture Alliance (GAA)	Best Aquaculture Practices (BAP) - Salmon Farm Standards	11.3	Documents shall be available from feed manufacturers that state antibiotics or other drugs are not present in non-medicated feed, that provide details of drugs or antibiotics in medicated feeds and state that levels of heavy metals and PCBs/ dioxins in feed are below limits for those compounds set by the countries in which the plants operate.	v2.3		https://bapcertification.org/Standards
Transparency & Traceability	Governance	Global Aquaculture Alliance (GAA)	Best Aquaculture Practices (BAP) - Salmon Farm Standards	11.4	Documentation shall be available that identifies local parasite species that may infest farmed salmon and which are potentially transmissible to humans, and describes the control measures taken to minimize the risk of such infestation.	v2.3		https://bapcertification.org/Standards
Transparency & Traceability	Governance	Global Aquaculture Alliance (GAA)	Best Aquaculture Practices (BAP) - Salmon Farm Standards	12.1	The facility shall operate an effective record-keeping system that provides timely, organized, accurate entries, performed and overseen by a designated trained person or team responsible for collecting the data, ensuring it is complete and accurate, and that traceability requirements are met.	v2.3		https://bapcertification.org/Standards
Transparency & Traceability	Governance	Global Aquaculture Alliance (GAA)	Best Aquaculture Practices (BAP) - Salmon Farm Standards	12.10	All records specified in Section 12 shall be retained for a period that exceeds both 12 months and the expected shelf life of the aquaculture products.	v2.3		https://bapcertification.org/Standards
Transparency & Traceability	Governance	Global Aquaculture Alliance (GAA)	Best Aquaculture Practices (BAP) - Salmon Farm Standards	12.2	The facility shall keep complete and accurate records for each culture unit and production cycle, including the culture unit identification number, unit area and volume, species stocked and, if applicable, species specifications such as triploid.	v2.3		https://bapcertification.org/Standards
Transparency & Traceability	Governance	Global Aquaculture Alliance (GAA)	Best Aquaculture Practices (BAP) - Salmon Farm Standards	12.3	The facility shall keep complete and accurate records concerning any antibiotic, pesticide or other drug use at the farm.	v2.3		https://bapcertification.org/Standards
Transparency & Traceability	Governance	Global Aquaculture Alliance (GAA)	Best Aquaculture Practices (BAP) - Salmon Farm Standards	12.4	Complete and accurate records regarding manufacturer and lot numbers for each feed used shall be maintained.	v2.3		https://bapcertification.org/Standards
Transparency & Traceability	Governance	Global Aquaculture Alliance (GAA)	Best Aquaculture Practices (BAP) - Salmon Farm Standards	12.5	The facility shall maintain complete and accurate records of the sources and numbers of juvenile fish (smolts) stocked, stocking dates and all feeds used for each culture unit.	v2.3		https://bapcertification.org/Standards
Transparency & Traceability	Governance	Global Aquaculture Alliance (GAA)	Best Aquaculture Practices (BAP) - Salmon Farm Standards	12.6	Complete and accurate records regarding the harvest date, harvest quantity, movement document number (if applicable) and receiving processing plant(s) or purchaser(s) shall be maintained. If product lots are destined to more than one plant or purchaser, each lot shall be separately identified.	v2.3		https://bapcertification.org/Standards
Transparency & Traceability	Governance	Global Aquaculture Alliance (GAA)	Best Aquaculture Practices (BAP) - Salmon Farm Standards	12.7	In order to use the BAP logo, facilities shall have such use approved and registered in advance with BAP Management.	v2.3		https://bapcertification.org/Standards
Transparency & Traceability	Governance	Global Aquaculture Alliance (GAA)	Best Aquaculture Practices (BAP) - Salmon Farm Standards	12.8	The facility shall keep records of any customer complaints related to its products’ compliance with the BAP standards.	v2.3		https://bapcertification.org/Standards
Transparency & Traceability	Governance	Global Aquaculture Alliance (GAA)	Best Aquaculture Practices (BAP) - Salmon Farm Standards	12.9	The facility shall keep records of investigations of such complaints and actions taken to address/correct them.	v2.3		https://bapcertification.org/Standards
Transparency & Traceability	Governance	Global Aquaculture Alliance (GAA)	Best Aquaculture Practices (BAP) - Salmon Farm Standards	2.2	The applicant shall clearly identify farm property lines and post signs that warn the public and staff of potential safety hazards.	v2.3		https://bapcertification.org/Standards
Transparency & Traceability	Governance	Global Aquaculture Alliance (GAA)	Best Aquaculture Practices (BAP) - Salmon Farm Standards	3.12	The facility shall maintain all relevant documents that verify any contracted/subcontracted workers, whether contracted through a labor service or otherwise, are paid in compliance with all local wage, hour and overtime laws.	v2.3		https://bapcertification.org/Standards
Transparency & Traceability	Governance	Global Aquaculture Alliance (GAA)	Best Aquaculture Practices (BAP) - Salmon Farm Standards	3.14	The facility shall maintain all relevant documents that verify piece workers (those paid a fixed “piece rate” for each unit produced or action performed, regardless of time) are paid in compliance with local law, including regulations regarding equivalence to or exceeding minimum requirements for wages, hours, overtime and holiday pay.	v2.3		https://bapcertification.org/Standards
Transparency & Traceability	Governance	Global Aquaculture Alliance (GAA)	Best Aquaculture Practices (BAP) - Salmon Farm Standards	3.15	The facility shall provide to all workers, whether hourly, salaried, piece-rate, temporary, seasonal or otherwise, prior to hire and during employment, written and understandable information regarding the terms of employment, worker rights, benefits, compensation, hours expected, details of wages for each pay period and facility policies regarding disciplinary actions, grievance procedures, autho…	v2.3		https://bapcertification.org/Standards
Transparency & Traceability	Governance	Global Aquaculture Alliance (GAA)	Best Aquaculture Practices (BAP) - Salmon Farm Standards	3.16	Where contracted/subcontracted or temporary workers are hired through a labor or employment service, the facility shall ensure that the labor or employment service provides the above information prior to and during hire, in appropriate languages, to ensure workers are aware of their rights and conditions of employment as described above.	v2.3		https://bapcertification.org/Standards
Transparency & Traceability	Governance	Global Aquaculture Alliance (GAA)	Best Aquaculture Practices (BAP) - Salmon Farm Standards	3.29	Employees shall be appropriately licensed to drive or use equipment for which public licenses are required, and a list of such licensed employees and copies of their licenses shall be available for inspection.	v2.3		https://bapcertification.org/Standards
Transparency & Traceability	Governance	Global Aquaculture Alliance (GAA)	Best Aquaculture Practices (BAP) - Salmon Farm Standards	3.34	The applicant shall comply with laws that govern diving on aquaculture farms and develop a written dive safety plan that requires diver training and the maintenance of logs that document procedures, safety-related incidents and equipment maintenance. Limits for time under water and the frequency of ascents during the dive day shall be established and monitored according to Defense and Civil Insti…	v2.3		https://bapcertification.org/Standards
Transparency & Traceability	Governance	Global Aquaculture Alliance (GAA)	Best Aquaculture Practices (BAP) - Salmon Farm Standards	3.35	The applicant shall provide written procedures and staff training for handling diving emergencies and shall audit records and procedures monthly using a documented audit process. Emergency response equipment for divers shall include oxygen for resuscitation.	v2.3		https://bapcertification.org/Standards
Transparency & Traceability	Governance	Global Aquaculture Alliance (GAA)	Best Aquaculture Practices (BAP) - Salmon Farm Standards	3.36	Subcontractors who provide services such as diving, harvesting, environmental monitoring and system inspection and maintenance to the applicant shall provide documents to prove they are legally licensed to do such work and shall be required to comply with the applicant’s relevant health and safety procedures. Records of subcontract services used shall be maintained and made available for inspecti…	v2.3		https://bapcertification.org/Standards
Transparency & Traceability	Governance	Global Aquaculture Alliance (GAA)	Best Aquaculture Practices (BAP) - Salmon Farm Standards	4.1	The applicant shall provide documents that describe local standards for benthic impacts under salmon farms, which shall include the benthic indicator “trigger level” above which the farm would not be in full compliance with the local standard, where this is clearly defined, or with its intent where it is not clearly defined.	v2.3		https://bapcertification.org/Standards
Transparency & Traceability	Governance	Global Aquaculture Alliance (GAA)	Best Aquaculture Practices (BAP) - Salmon Farm Standards	4.2	For established farms, the applicant shall provide three years of monitoring data to show that the farm meets or exceeds sediment and water quality criteria specified in 4.1, its operating permits and/or its own monitoring plan at current operating levels.	v2.3		https://bapcertification.org/Standards
Transparency & Traceability	Governance	Global Aquaculture Alliance (GAA)	Best Aquaculture Practices (BAP) - Salmon Farm Standards	4.8	Data that will enable the farm’s feed-based carbon and nitrogen discharges to be calculated shall be collected and recorded, and may be required to be submitted to the BAP database for future use in BAP-sponsored research. (See Introduction.)	v2.3		https://bapcertification.org/Standards
Transparency & Traceability	Governance	Global Aquaculture Alliance (GAA)	Best Aquaculture Practices (BAP) - Salmon Farm Standards	5.1	The applicant shall source feed from a BAP-certified feed mill or a feed mill that declares and documents compliance with the BAP feed mill standards criteria for fishmeal and fish oil conservation.	v2.3		https://bapcertification.org/Standards
Transparency & Traceability	Governance	Global Aquaculture Alliance (GAA)	Best Aquaculture Practices (BAP) - Salmon Farm Standards	5.2	Documents from feed suppliers shall be available that assure the traceability to source of marine protein and lipid ingredients present in feed at levels of 1% and non-marine ingredients at levels of 10% or greater.	v2.3		https://bapcertification.org/Standards
Transparency & Traceability	Governance	Global Aquaculture Alliance (GAA)	Best Aquaculture Practices (BAP) - Salmon Farm Standards	5.3	The facility shall record the characteristics of all feeds used, and for each year class, shall record the total amounts of each feed used and the total fish production.	v2.3		https://bapcertification.org/Standards
Transparency & Traceability	Governance	Global Aquaculture Alliance (GAA)	Best Aquaculture Practices (BAP) - Salmon Farm Standards	5.4	The facility shall calculate and record a feed-conversion ratio for each year class.	v2.3		https://bapcertification.org/Standards
Transparency & Traceability	Governance	Global Aquaculture Alliance (GAA)	Best Aquaculture Practices (BAP) - Salmon Farm Standards	6.2	Local rules notwithstanding, the applicant shall demonstrate that the farm meets the BAP procedural, performance, documentation and reporting requirements for fish containment required by the Fish Containment Plan outlined under Implementation above, which shall include a classification of the farm site, an engineer’s structural report, a mooring certification, an escape risk analysis, monitoring…	v2.3		https://bapcertification.org/Standards
Transparency & Traceability	Governance	Global Aquaculture Alliance (GAA)	Best Aquaculture Practices (BAP) - Salmon Farm Standards	6.4	If an escape is suspected or has occurred since the last audit, the applicant shall provide reports and farm records to show that these incidents were dealt with in a manner consistent with the Fish Containment Plan, including deployment of recapture equipment where allowed, investigation of the cause and a report to the regulator.	v2.3		https://bapcertification.org/Standards
[truncated: 1,858 more rows]
